# Supplementary material for: Shedding light on cell compartmentation in the candidate phylum Poribacteria by high resolution visualisation and transcriptional profiling
Source: Sci Rep. 2016 Oct 31;6:35860. doi: 10.1038/srep35860 (PMC5087111; doi:10.1038/srep35860)
Supplement: Supplementary Dataset [file srep35860-s1.xls]

## Sheet: SAG_3G_Expression_all
Supplementary Data: Transcriptional Gene Expression of SAG 3G
IMG_Gene ID	Contig	Feature	GC_content	Length[nt]	COG_ID	pfam_ID	KO_ID	EC_ID	Figure2 & Suppl. Figure S3 annotation	count_XT1	count_XT2	count_XT3	FPKM_XT1	FPKM_XT2	FPKM_XT3	mean_raw_count	sd_raw_count	mean_FPKM	sd_FPKM	FPKM_HK
2265146118	contig_69.70	RNA-binding proteins (RRM domain)	0.52381	294	COG0724	pfam00076	NA	NA	Genetic Information Processing	6976	5576	5520	38188.6	34768.7	37171.6	6024	824.932	36709.6	1756.11	47.0576
2265143785	contig_11.12	hypothetical protein	0.550388	1290	NA	pfam13709	NA	NA	Hypothetical protein	13270	26019	16710	16556	36975.5	25645.2	18666.3	6595.81	26392.2	10230.2	33.8319
2265144810	contig_30.31	hypothetical protein	0.483568	213	NA	pfam13384	NA	NA	Hypothetical protein	442	5565	2200	3339.77	47895.9	20448.6	2735.67	2603.17	23894.8	22477.1	30.6304
2265144657	contig_27.28	Bacterial nucleoid DNA-binding protein	0.489583	288	COG0776	pfam00216	K03530	NA	Genetic Information Processing	3206	2744	3469	17916.2	17466.5	23846.9	3139.67	367.024	19743.2	3561.03	25.3085
2265147334	contig_245.246	Nitrogen regulatory protein PII	0.477876	339	COG0347	pfam00543	K04751	NA	Nitrogen metabolism	2064	2606	2775	9799.05	14092.5	16206.3	2481.67	371.449	13365.9	3264.82	17.1336
2265143015	contig_3.4	hypothetical protein	0.528158	657	NA	pfam13205	NA	NA	ELP	4648	4267	4453	11386.1	11906.1	13418.6	4456	190.518	12236.9	1055.87	15.6864
2265146025	contig_66.67	hypothetical protein	0.50463	216	NA	NA	NA	NA	Hypothetical protein	2439	680	721	18173.2	5771.23	6608.48	1280	1003.93	10184.3	6931.26	13.0551
2265145428	contig_46.47	hypothetical protein	0.478747	447	NA	NA	NA	NA	Hypothetical protein	1085	2763	2971	3906.58	11331.5	13158.8	2273	1034.08	9465.61	4900.19	12.1338
2265143737	contig_10.11	hypothetical protein	0.5	126	NA	NA	NA	NA	Hypothetical protein	910	445	447	11623.7	6474.45	7023.56	600.667	267.892	8373.91	2827.78	10.7344
2265144262	contig_19.20	hypothetical protein	0.5	696	NA	NA	NA	NA	Hypothetical protein	3035	3075	2922	7018.17	8099.33	8311.72	3010.67	79.3494	7809.74	693.699	10.0112
2265144547	contig_24.25	RNA polymerase sigma factor, sigma-70 family	0.458937	621	COG1595	pfam08281, pfam04542	K03088	NA	Genetic Information Processing	2645	3323	1726	6855.01	9809.61	5502.62	2564.67	801.525	7389.08	2202.61	9.47197
2265146611	contig_101.102	Glutaredoxin and related proteins	0.51462	342	COG0695	pfam00462	K07390	NA	Others	1143	1915	1034	5378.91	10264.9	5985.69	1364	480.282	7209.84	2663.12	9.2422
2265146683	contig_107.108	hypothetical protein	0.444444	153	NA	NA	NA	NA	Hypothetical protein	745	380	622	7836.8	4553.08	8048.58	582.333	185.705	6812.82	1959.85	8.73327
2265144330	contig_20.21	RNA polymerase sigma factor, sigma-70 family	0.451389	375	COG1191	pfam04545	NA	NA	Genetic Information Processing	514	1734	1451	2206	8476.78	7660.48	1233	638.548	6114.42	3409.31	7.838
2265147135	contig_172.173	Response regulator containing a CheY-like receiver domain and an HTH DNA-binding domain	0.464789	213	COG2197	pfam13384	NA	NA	Genetic Information Processing	2082	39	67	15731.7	335.659	622.752	729.333	1171.53	5563.37	8807.19	7.13161
2265144476	contig_23.24	Superoxide dismutase	0.534653	606	COG0605	pfam02777, pfam00081	K04564	EC:1.15.1.1	Cell redox homeostasis	1302	2332	1828	3457.9	7054.55	5972.05	1820.67	515.039	5494.83	1845.2	7.04376
2265144447	contig_23.24	hypothetical protein	0.479167	96	NA	NA	NA	NA	Hypothetical protein	611	160	142	10243.4	3055.36	2928.45	304.333	265.734	5409.07	4187.14	6.93381
2265143033	contig_3.4	ribosomal protein S21	0.450216	231	COG0828	pfam01165	K02970	NA	Genetic Information Processing	893	666	514	6221.77	5285.37	4405.26	691	190.733	5304.13	908.4	6.7993
2265144142	contig_17.18	hypothetical protein	0.505128	780	NA	NA	NA	NA	Hypothetical protein	3599	1146	2009	7426.11	2693.41	5099.24	2251.33	1244.33	5072.92	2366.46	6.50291
2265145869	contig_60.61	Molybdopterin converting factor, small subunit	0.466667	285	COG1977	pfam02597	NA	NA	Others	732	982	657	4133.71	6316.55	4563.95	790.333	170.171	5004.74	1156.25	6.41551
2265145740	contig_55.56	ribosomal protein L7/L12	0.503704	405	COG0222	pfam00542	K02935	NA	Genetic Information Processing	1658	1031	645	6588.76	4666.77	3153.01	1111.33	511.256	4802.85	1721.91	6.15671
2265144475	contig_23.24	hypothetical protein	0.451389	144	NA	NA	NA	NA	Hypothetical protein	142	633	306	1587.08	8058.5	4207.06	360.333	249.969	4617.55	3255.18	5.91918
2265145356	contig_44.45	ribosomal protein L35	0.441026	195	COG0291	pfam01632	K02916	NA	Genetic Information Processing	660	429	381	5447.33	4033.07	3868.21	490	149.168	4449.54	868.034	5.7038
2265145355	contig_44.45	translation initiation factor IF-3	0.519814	429	COG0290	pfam00707, pfam05198	K02520	NA	Genetic Information Processing	1077	1024	1046	4040.48	4375.78	4827.19	1049	26.6271	4414.48	394.782	5.65887
2265144450	contig_23.24	Ferredoxin	0.439815	648	COG1146	pfam00037	NA	NA	Others	1049	2033	1566	2605.4	5751.43	4784.5	1549.33	492.212	4380.44	1611.46	5.61523
2265145357	contig_44.45	ribosomal protein L20	0.543103	348	COG0292	pfam00453	K02887	NA	Genetic Information Processing	1278	449	798	5910.52	2365.27	4539.87	841.667	416.221	4271.89	1787.76	5.47608
2265143335	contig_6.7	acyl carrier protein	0.444444	234	COG0236	pfam00550	K02078	NA	Others	513	623	501	3528.38	4880.74	4238.79	545.667	67.2409	4215.97	676.466	5.4044
2265146682	contig_107.108	Deoxyinosine 3''endonuclease (endonuclease V)	0.512593	675	COG1515	pfam04493	K05982	EC:3.1.21.7	Genetic Information Processing	2297	1177	1123	5476.86	3196.58	3293.79	1532.33	662.771	3989.08	1289.37	5.11355
2265143413	contig_7.8	thioredoxin	0.455657	327	COG3118	pfam00085	K03671	NA	Cell redox homeostasis	889	645	592	4375.51	3615.97	3584.21	708.667	158.406	3858.56	447.965	4.94624
2265142943	contig_3.4	Biopolymer transport proteins	0.472637	1005	COG0811	pfam01618, pfam13620	NA	NA	BMC group A & GVP	2043	1974	2302	3271.72	3600.76	4534.81	2106.33	172.929	3802.43	655.25	4.87429
2265145963	contig_64.65	Transposase DDE domain.	0.445759	1014	NA	pfam01609	NA	NA	Transposase	1570	3375	1370	2491.93	6101.67	2674.87	2105	1104.39	3756.16	2033.34	4.81497
2265146095	contig_68.69	Uncharacterized conserved protein	0.493884	654	COG5588	pfam07040	NA	NA	Others	1984	1262	926	4882.45	3537.49	2803.19	1390.67	540.608	3741.04	1054.47	4.7956
2265146229	contig_74.75	hypothetical protein	0.492121	825	NA	NA	NA	NA	Hypothetical protein	2684	903	1602	5236.04	2006.54	3844.4	1729.67	897.337	3695.66	1619.88	4.73742
2265147333	contig_245.246	Glutamine synthetase	0.499136	579	COG0174	pfam00120	NA	NA	Nitrogen metabolism	1044	1233	1171	2901.99	3903.89	4004.04	1149.33	96.3449	3603.31	609.418	4.61903
2265145542	contig_48.49	ribosomal protein S10, bacterial/organelle	0.451923	312	COG0051	pfam00338	K02946	NA	Genetic Information Processing	646	692	414	3332.36	4065.98	2627.03	584	149.01	3341.79	719.517	4.2838
2265146109	contig_69.70	Iron-sulfur cluster assembly accessory protein	0.487879	330	COG0316	pfam01521	K13628	NA	Others	1041	490	342	5077.04	2722.05	2051.79	624.333	368.354	3283.63	1588.89	4.20924
2265146382	contig_81.82	hypothetical protein	0.416667	48	NA	NA	NA	NA	Hypothetical protein	43	135	78	1441.79	5155.91	3217.17	85.3333	46.4363	3271.62	1857.66	4.19385
2265144842	contig_31.32	Ribosomal protein S9	0.542929	396	COG0103	pfam00380	K02996	NA	Genetic Information Processing	601	1012	504	2442.61	4684.88	2519.74	705.667	269.689	3215.74	1272.9	4.12222
2265145307	contig_43.44	hypothetical protein	0.419608	255	NA	NA	NA	NA	Hypothetical protein	648	281	440	4089.87	2020.13	3416.12	456.333	184.044	3175.37	1055.66	4.07047
2265143954	contig_13.14	hypothetical protein	0.550303	825	NA	NA	NA	NA	Hypothetical protein	885	1724	1582	1726.49	3830.86	3796.41	1397	449.053	3117.92	1205.14	3.99682
2265144309	contig_19.20	Uncharacterized protein conserved in bacteria	0.513428	633	COG3828	pfam06283	K09992	NA	Others	222	1630	1001	564.447	4720.6	3130.76	951	705.33	2805.27	2097.11	3.59604
2265144245	contig_18.19	ribosomal protein S15, bacterial/organelle	0.42807	285	COG0184	pfam00312	K02956	NA	Genetic Information Processing	495	502	329	2795.34	3229.03	2285.45	442	97.9234	2769.94	472.304	3.55075
2265142691	contig_0.1	Lactoylglutathione lyase and related lyases	0.501166	429	COG0346	pfam12681	NA	NA	Others	823	679	495	3087.57	2901.52	2284.38	665.667	164.406	2757.82	420.435	3.53522
2265142841	contig_1.2	Rieske Fe-S protein	0.482618	489	COG0723	pfam00355	K02636	EC:1.10.9.1	Energy metabolism	718	719	700	2363.14	2695.46	2834.06	712.333	10.6927	2630.89	242.01	3.3725
2265144104	contig_15.16	hypothetical protein	0.425926	216	NA	NA	NA	NA	Hypothetical protein	21	560	325	156.473	4752.78	2978.86	302	270.235	2629.37	2318	3.37055
2265142941	contig_3.4	Biopolymer transport protein	0.458629	423	COG0848	pfam02472	K03559	NA	BMC group A & GVP	756	416	666	2876.44	1802.88	3117.12	612.667	176.163	2598.81	699.727	3.33139
2265145528	contig_48.49	Ribosomal protein S8	0.450249	402	COG0096	pfam00410	K02994	NA	Genetic Information Processing	556	679	497	2225.99	3096.4	2447.66	577.333	92.8565	2590.01	452.331	3.32011
2265146228	contig_74.75	hypothetical protein	0.479012	810	NA	NA	NA	NA	Hypothetical protein	2175	527	907	4321.64	1192.72	2216.88	1203	862.953	2577.08	1595.26	3.30353
2265146441	contig_85.86	hypothetical protein	0.504436	789	NA	pfam13385	NA	NA	Hypothetical protein	1965	513	991	4008.3	1191.94	2486.66	1156.33	739.985	2562.3	1409.7	3.28458
2265147014	contig_149.150	Phosphate starvation-inducible protein PhoH, predicted ATPase	0.502458	1017	COG1702	pfam02562	K06217	NA	Others	1735	1426	1084	2745.7	2570.47	2110.22	1415	325.639	2475.46	328.217	3.17326
2265146503	contig_91.92	anti-anti-sigma factor	0.454802	354	COG1366	pfam01740	K06378	NA	Genetic Information Processing	526	503	430	2391.42	2604.82	2404.83	486.333	50.1232	2467.03	119.522	3.16245
2265147181	contig_183.184	hypothetical protein	0.505827	429	NA	NA	NA	NA	Hypothetical protein	152	877	666	570.244	3747.62	3073.53	565	372.903	2463.8	1674.14	3.15831
2265142944	contig_3.4	hypothetical protein	0.488242	3402	NA	NA	NA	NA	BMC group A & GVP	3753	5126	4385	1775.49	2762.22	2551.85	4421.33	687.221	2363.19	519.714	3.02934
2265145124	contig_38.39	hypothetical protein	0.48289	789	NA	pfam13385	NA	NA	Hypothetical protein	2227	383	632	4542.73	889.887	1585.84	1080.67	1000.53	2339.49	1939.54	2.99896
2265145577	contig_49.50	hypothetical protein	0.517883	699	NA	NA	NA	NA	Hypothetical protein	340	1002	1269	782.845	2627.87	3594.22	870.333	478.291	2334.98	1428.39	2.99318
2265143006	contig_3.4	ribosomal protein L27	0.498127	267	COG0211	pfam01016	K02899	NA	Genetic Information Processing	265	364	388	1597.38	2499.21	2877	339	65.1997	2324.53	657.452	2.97979
2265145433	contig_46.47	2-oxoacid:acceptor oxidoreductase, beta subunit, pyruvate/2-ketoisovalerate family	0.484547	906	COG1013	pfam02775, pfam12367	K00175	EC:1.2.7.3	Central metabolism	940	1581	947	1669.84	3199.02	2069.39	1156	368.077	2312.75	793.107	2.96468
2265147170	contig_180.181	Transposase and inactivated derivatives	0.443452	336	COG2963	pfam01527	NA	NA	Transposase	350	548	365	1676.5	2989.89	2150.67	421	110.241	2272.35	665.095	2.9129
2265142772	contig_0.1	hypothetical protein	0.530303	198	NA	NA	NA	NA	Hypothetical protein	206	321	213	1674.47	2972.03	2129.78	246.667	64.4696	2258.76	658.327	2.89547
2265144305	contig_19.20	Gas vesicle protein	0.512255	408	COG4980	pfam12732	NA	NA	BMC group A & GVP	415	372	695	1637.05	1671.46	3372.44	494	175.394	2226.98	992.146	2.85474
2265143409	contig_7.8	hypothetical protein	0.466667	240	NA	NA	NA	NA	Hypothetical protein	118	341	372	791.307	2604.69	3068.68	277	138.568	2154.89	1203.47	2.76233
2265145414	contig_45.46	Transposase DDE domain.	0.434397	564	NA	pfam01609	NA	NA	Transposase	495	985	505	1412.54	3201.62	1772.69	661.667	280.06	2128.95	946.255	2.72907
2265146571	contig_95.96	Lactoylglutathione lyase and related lyases	0.489362	423	COG0346	pfam00903	K01759	EC:4.4.1.5	Others	572	448	449	2176.36	1941.56	2101.48	489.667	71.3045	2073.13	119.938	2.65752
2265142942	contig_3.4	Biopolymer transport protein	0.481236	453	COG0848	pfam02472	K03559	NA	BMC group A & GVP	615	531	424	2185	2148.87	1853.05	523.333	95.7305	2062.31	182.117	2.64364
2265143525	contig_8.9	Rubrerythrin	0.503876	258	COG1592	NA	NA	NA	Cell redox homeostasis	158	291	408	985.625	2067.7	3130.84	285.667	125.085	2061.39	1072.62	2.64246
2265145543	contig_48.49	translation elongation factor TU	0.511667	1200	COG0050	pfam03143, pfam00009, pfam03144	K02358	NA	Genetic Information Processing	1283	1285	1505	1720.76	1963.07	2482.99	1357.67	127.598	2055.61	389.452	2.63505
2265143124	contig_4.5	Transcriptional regulators	0.485779	879	COG1846	pfam12802	NA	NA	Genetic Information Processing	1738	769	607	3182.26	1603.8	1367.16	1038	611.605	2051.07	986.752	2.62924
2265145895	contig_61.62	4-diphosphocytidyl-2C-methyl-D-erythritol kinase	0.519274	882	COG1947	pfam00288, pfam08544	K00919	EC:2.7.1.148	Secundary metabolism	1076	950	964	1963.44	1974.55	2163.86	996.667	69.0604	2033.95	112.64	2.60729
2265146261	contig_75.76	Outer membrane protein and related peptidoglycan-associated (lipo)proteins	0.512028	873	COG2885	pfam00691	K02557	NA	Genetic Information Processing	1227	897	860	2262.06	1883.61	1950.31	994.667	202.055	2032	202.015	2.60479
2265144364	contig_20.21	Cytochrome c, mono- and diheme variants	0.512133	783	COG2010	pfam13442	NA	NA	Others	566	1117	912	1163.4	2615.2	2305.97	865	278.491	2028.19	764.723	2.59991
2265143772	contig_10.11	Predicted dehydrogenases and related proteins	0.510288	972	COG0673	pfam02894, pfam01408	NA	NA	Others	1714	915	724	2838.04	1725.71	1474.66	1117.67	525.196	2012.8	725.616	2.58019
2265143005	contig_3.4	ribosomal protein L21	0.471976	339	COG0261	pfam00829	K02888	NA	Genetic Information Processing	180	533	375	854.569	2882.31	2190.04	362.667	176.823	1975.64	1030.73	2.53255
2265144226	contig_18.19	RNA polymerase sigma factor, sigma-70 family	0.457953	987	COG0568	pfam04542, pfam04545, pfam04539, pfam00140	K03086	NA	Genetic Information Processing	1558	916	808	2540.53	1701.34	1620.74	1094	405.448	1954.21	509.37	2.50507
2265144340	contig_20.21	hypothetical protein	0.530449	1248	NA	NA	NA	NA	Hypothetical protein	1789	1223	1091	2307.12	1796.49	1730.73	1367.67	370.806	1944.78	315.511	2.49299
2265143037	contig_3.4	chaperonin GroL	0.54674	1626	COG0459	pfam00118	K04077	NA	Genetic Information Processing	2267	1754	1063	2243.91	1977.53	1294.29	1694.67	604.189	1838.58	489.819	2.35685
2265143061	contig_4.5	ribosomal protein S20	0.505495	273	COG0268	pfam01649	K02968	NA	Genetic Information Processing	276	298	258	1627.12	2001.09	1871.01	277.333	20.0333	1833.08	189.848	2.3498
2265144548	contig_24.25	FOG: FHA domain	0.500761	657	COG1716	pfam00498	NA	NA	Others	985	437	610	2412.93	1219.35	1838.17	677.333	280.136	1823.48	596.925	2.3375
2265145390	contig_45.46	ribosomal protein S2, bacterial type	0.507778	900	COG0052	pfam00318	K02967	NA	Genetic Information Processing	921	964	782	1646.99	1963.58	1720.22	889	95.1262	1776.93	165.736	2.27782
2265142722	contig_0.1	Uncharacterized protein conserved in bacteria	0.539419	1446	COG4102	pfam07394	NA	NA	Others	952	1914	1237	1059.6	2426.54	1693.64	1367.67	494.132	1726.59	684.063	2.2133
2265147315	contig_234.235	Phosphoenolpyruvate synthase/pyruvate phosphate dikinase	0.553885	399	COG0574	pfam02896	NA	NA	Others	447	352	348	1803.05	1617.27	1726.74	382.333	56.0387	1715.69	93.3829	2.19932
2265146087	contig_68.69	Cytosine/adenosine deaminases	0.54329	462	COG0590	pfam00383	NA	NA	Others	635	280	420	2212.11	1111.04	1799.81	445	178.816	1707.65	556.289	2.18902
2265144841	contig_31.32	ribosomal protein L13, bacterial type	0.488584	438	COG0102	pfam00572	K02871	NA	Genetic Information Processing	576	411	278	2116.52	1720.21	1256.58	421.667	149.286	1697.77	430.408	2.17635
2265145751	contig_55.56	hypothetical protein	0.512513	999	NA	NA	NA	NA	Hypothetical protein	1293	870	703	2083.09	1596.49	1393.19	955.333	304.116	1690.92	354.51	2.16757
2265147067	contig_158.159	hypothetical protein	0.545098	255	NA	NA	NA	NA	Hypothetical protein	778	1	11	4910.36	7.18908	85.4029	263.333	445.742	1667.65	2808.54	2.13774
2265145541	contig_48.49	50S ribosomal protein L3, bacterial	0.504673	642	COG0087	pfam00297	K02906	NA	Genetic Information Processing	955	412	460	2394.1	1176.46	1418.54	609	300.604	1663.03	644.59	2.13182
2265146548	contig_94.95	hypothetical protein	0.508333	120	NA	NA	NA	NA	Hypothetical protein	141	79	114	1891.09	1206.87	1880.8	111.333	31.0859	1659.59	392.101	2.1274
2265143081	contig_4.5	ribulose-phosphate 3-epimerase	0.487903	744	COG0036	pfam00834	K01783	EC:5.1.3.1	Central metabolism	850	716	512	1838.74	1764.22	1362.44	692.667	170.204	1655.13	256.205	2.12169
2265143123	contig_4.5	RNA polymerase sigma factor, sigma-70 family	0.486179	615	COG1595	pfam08281, pfam04542	K03088	NA	Genetic Information Processing	649	594	463	1698.41	1770.62	1490.48	568.667	95.5528	1653.17	145.446	2.11918
2265146550	contig_94.95	Outer membrane receptor proteins, mostly Fe transport	0.497835	2772	COG1629	pfam00593, pfam07715	K02014	NA	Others	2099	3235	2228	1218.69	2139.41	1591.26	2520.67	621.984	1649.79	463.142	2.11484
2265145402	contig_45.46	NPCBM/NEW2 domain.	0.516088	777	NA	pfam08305	NA	NA	Others	1287	285	617	2665.83	672.414	1572.11	729.667	510.413	1636.78	998.278	2.09817
2265143334	contig_6.7	beta-ketoacyl-acyl-carrier-protein synthase II	0.531073	1239	COG0304	pfam02801, pfam00109	K09458	EC:2.3.1.179	Metabolism of cofactors and vitamins	736	1376	1173	956.05	2035.92	1874.33	1095	327.052	1622.1	582.447	2.07935
2265146130	contig_70.71	preprotein translocase, SecE subunit, bacterial	0.459524	420	COG0690	pfam00584	NA	NA	Membrane transport	516	394	248	1977.31	1719.73	1169.02	386	134.179	1622.02	412.908	2.07925
2265143204	contig_4.5	Predicted ATPase, RNase L inhibitor (RLI) homolog	0.489316	468	COG1245	pfam12838	NA	NA	Others	584	411	292	2008.36	1609.94	1235.26	429	146.83	1617.85	386.612	2.0739
2265146632	contig_102.103	NADH:ubiquinone oxidoreductase subunit 3 (chain A)	0.475309	324	COG0838	pfam00507	K00330	EC:1.6.5.3	Energy metabolism	364	304	208	1808.13	1720.05	1270.98	292	78.6893	1599.72	288.086	2.05066
2265146897	contig_132.133	Protein of unknown function (DUF1552).	0.518601	1344	NA	pfam07586	NA	NA	Others	1261	1428	875	1510.05	1947.79	1288.93	1188	283.635	1582.25	335.314	2.02827
2265147401	contig_284.285	Glutamine synthetase	0.493781	804	COG0174	pfam00120, pfam03951	NA	NA	Nitrogen metabolism	1025	590	532	2051.83	1345.27	1310.01	715.667	269.456	1569.04	418.484	2.01133
2265142990	contig_3.4	Sulfite reductase, beta subunit (hemoprotein)	0.50184	2445	COG0155	pfam01206, pfam01077, pfam03460	K00381	EC:1.8.1.2	Sulfur metabolism	1851	2552	1935	1218.43	1913.44	1566.83	2112.67	382.785	1566.23	347.504	2.00774
2265146202	contig_72.73	hypothetical protein	0.392857	84	NA	NA	NA	NA	Hypothetical protein	9	152	51	172.44	3317.24	1202.02	70.6667	73.5006	1563.9	1603.33	2.00474
2265144886	contig_32.33	Peroxiredoxin	0.461538	468	COG0450	pfam00578	NA	NA	Cell redox homeostasis	553	260	407	1901.75	1018.45	1721.74	406.667	146.5	1547.32	466.768	1.98348
2265146980	contig_145.146	Predicted RNA-binding protein (contains KH domain)	0.400794	252	COG1837	pfam13083	K06960	NA	Genetic Information Processing	359	142	167	2292.81	1033	1312.01	222.667	118.728	1545.94	661.682	1.98172
2265145018	contig_36.37	Transposase DDE domain.	0.46989	1179	NA	pfam13612	NA	NA	Transposase	1504	1072	537	2053.09	1666.84	901.738	1037.67	484.413	1540.56	585.973	1.97482
2265146631	contig_102.103	NADH-quinone oxidoreductase, B subunit	0.486742	528	COG0377	pfam01058	K00331	EC:1.6.5.3	Energy metabolism	461	473	419	1405.21	1642.25	1571.09	451	28.3549	1539.52	121.635	1.97349
2265146349	contig_79.80	hypothetical protein	0.499403	837	NA	pfam13385	NA	NA	Hypothetical protein	582	831	703	1119.11	1820.07	1662.84	705.333	124.516	1534.01	367.813	1.96642
2265145752	contig_55.56	Chromosome segregation ATPases	0.479167	864	COG1196	pfam01476	NA	NA	Genetic Information Processing	846	572	760	1575.91	1213.66	1741.49	726	140.129	1510.35	269.953	1.9361
2265146703	contig_109.110	ribosomal protein L28	0.50463	216	COG0227	pfam00830	K02902	NA	Genetic Information Processing	347	68	149	2585.53	577.123	1365.69	188	143.53	1509.45	1011.89	1.93494
2265144358	contig_20.21	Retron-type reverse transcriptase	0.383501	1794	COG3344	pfam01348, pfam00078	NA	NA	Others	4903	13	77	4398.59	13.2842	84.9744	1664.33	2804.95	1498.95	2511.42	1.92148
2265144129	contig_16.17	Predicted site-specific integrase-resolvase	0.426357	258	COG2452	pfam00376	NA	NA	Genetic Information Processing	87	406	137	542.717	2884.83	1051.29	210	171.572	1492.94	1231.93	1.91378
2265147233	contig_198.199	hypothetical protein	0.507812	768	NA	pfam13385	NA	NA	Hypothetical protein	1395	229	376	2923.39	546.622	969.274	666.667	635.023	1479.76	1267.95	1.89689
2265143036	contig_3.4	Co-chaperonin GroES (HSP10)	0.494845	291	COG0234	pfam00166	K04078	NA	Others	336	257	141	1858.32	1619.02	959.282	244.667	98.0833	1478.88	465.616	1.89575
2265147163	contig_178.179	NADH:ubiquinone oxidoreductase subunit 3 (chain A)	0.484185	411	COG0838	pfam00507	K00330	EC:1.6.5.3	Energy metabolism	244	407	337	955.481	1815.37	1623.33	329.333	81.77	1464.73	451.354	1.87762
2265145535	contig_48.49	ribosomal protein S3, bacterial type	0.519856	831	COG0092	pfam00189, pfam07650	K02982	NA	Genetic Information Processing	690	564	722	1336.36	1244.2	1720.11	658.667	83.5304	1433.56	252.404	1.83766
2265146251	contig_75.76	Transposase and inactivated derivatives	0.506971	789	COG2801	pfam13276, pfam00665	NA	NA	Transposase	348	919	560	709.866	2135.26	1405.18	609	288.636	1416.77	712.77	1.81614
2265146613	contig_101.102	FeS assembly protein SufB	0.493305	1419	COG0719	pfam01458	K09014	NA	Others	903	1442	972	1024.19	1862.93	1356.14	1105.67	293.309	1414.42	422.396	1.81312
2265143062	contig_4.5	hypothetical protein	0.304348	138	NA	NA	NA	NA	Hypothetical protein	6	238	68	69.9756	3161.63	975.551	104	120.117	1402.39	1589.41	1.7977
2265147004	contig_148.149	cell division topological specificity factor MinE	0.454212	273	COG0851	pfam03776	K03608	NA	Others	549	59	71	3236.56	396.189	514.892	226.333	279.502	1382.55	1606.72	1.77227
2265143426	contig_7.8	Acetylornithine deacetylase/Succinyl-diaminopimelate desuccinylase and related deacylases	0.509333	1125	COG0624	pfam01546, pfam07687	K01438	EC:3.5.1.16	Others	700	1121	714	1001.43	1826.7	1256.51	845	239.125	1361.54	422.541	1.74535
2265142611	contig_0.1	Formate hydrogenlyase subunit 6/NADH:ubiquinone oxidoreductase 23 kD subunit (chain I)	0.461111	720	COG1143	pfam12838	NA	NA	Others	479	778	369	1070.72	1980.89	1014.64	542	211.653	1355.42	542.399	1.73749
2265146129	contig_70.71	transcription termination/antitermination factor NusG	0.470899	567	COG0250	pfam00467, pfam02357	K02601	NA	Genetic Information Processing	650	260	385	1845.03	840.627	1344.3	431.667	199.144	1343.32	502.204	1.72199
2265145600	contig_50.51	hypothetical protein	0.520865	1989	NA	NA	NA	NA	Hypothetical protein	1573	1740	1158	1272.82	1603.72	1152.64	1490.33	299.677	1343.06	233.597	1.72165
2265147362	contig_262.263	Flavodoxin reductases (ferredoxin-NADPH reductases) family 1	0.48249	771	COG1018	pfam00970, pfam00175	K00528	EC:1.18.1.2	Others	452	681	571	943.535	1619.22	1466.23	568	114.529	1342.99	354.299	1.72157
2265146081	contig_68.69	DNA-binding protein, YbaB/EbfC family	0.495146	309	COG0718	pfam02575	K09747	NA	Genetic Information Processing	342	213	149	1781.32	1263.67	954.658	234.667	98.3073	1333.22	417.696	1.70903
2265142840	contig_1.2	Cytochrome b subunit of the bc complex	0.503243	771	COG1290	pfam13631	NA	NA	Energy metabolism	898	390	464	1874.55	927.307	1191.47	584	274.438	1331.11	488.814	1.70633
2265145750	contig_55.56	Periplasmic protein TonB, links inner and outer membranes	0.491083	6897	COG0810	pfam13750	NA	NA	ELP	4428	4911	5743	1033.29	1305.34	1648.54	5027.33	665.174	1329.05	308.309	1.7037
2265145385	contig_45.46	Lactoylglutathione lyase and related lyases	0.513441	372	COG0346	pfam12681	NA	NA	Others	338	187	289	1462.34	921.535	1538.07	271.333	77.0346	1307.31	336.232	1.67583
2265145425	contig_46.47	Doubled CXXCH motif (Paired_CXXCH_1)	0.509934	906	NA	pfam09699	NA	NA	Others	547	811	592	971.702	1640.99	1293.64	650	141.234	1302.11	334.724	1.66916
2265143175	contig_4.5	preprotein translocase, YajC subunit	0.448845	303	COG1862	pfam02699	K03210	NA	Membrane transport	418	117	148	2220.28	707.875	967.028	227.667	165.561	1298.39	808.823	1.66439
2265145522	contig_48.49	30S ribosomal protein S13	0.478372	393	COG0099	pfam00416	K02952	NA	Genetic Information Processing	376	177	297	1539.82	825.646	1496.18	283.333	100.201	1287.21	400.325	1.65006
2265142608	contig_0.1	NADH:ubiquinone oxidoreductase 49 kD subunit 7	0.504975	1206	COG0649	pfam00346	K00333	EC:1.6.5.3	Energy metabolism	905	1001	680	1207.75	1521.6	1116.3	862	164.763	1281.88	212.576	1.64323
2265144977	contig_35.36	hypothetical protein	0.496783	777	NA	pfam13385	NA	NA	Hypothetical protein	695	342	610	1439.59	806.897	1554.28	549	184.236	1266.92	402.498	1.62405
2265146941	contig_138.139	hypothetical protein	0.435897	195	NA	NA	NA	NA	Hypothetical protein	238	86	96	1964.34	808.494	974.668	140	85.0176	1249.17	624.905	1.60129
2265144609	contig_26.27	hypothetical protein	0.415525	438	NA	NA	NA	NA	Hypothetical protein	29	608	237	106.561	2544.74	1071.26	291.333	293.299	1240.85	1227.9	1.59063
2265142886	contig_3.4	anti-anti-sigma factor	0.462644	348	COG1366	pfam01740	K04749	NA	Genetic Information Processing	398	132	208	1840.68	695.357	1183.33	246	137.011	1239.79	574.745	1.58927
2265142885	contig_3.4	anti-anti-sigma factor	0.461538	351	COG1366	pfam01740	K06378	NA	Genetic Information Processing	318	114	285	1458.12	595.403	1607.53	239	109.503	1220.35	546.351	1.56435
2265145536	contig_48.49	ribosomal protein L22, bacterial type	0.470238	504	COG0091	pfam00237	NA	NA	Genetic Information Processing	510	285	250	1628.6	1036.64	982.041	348.333	141.097	1215.76	358.569	1.55847
2265143915	contig_13.14	Glycosyltransferase	0.442068	1122	COG0438	pfam00534, pfam09314	NA	NA	Others	789	705	762	1131.77	1151.89	1344.57	752	42.8836	1209.41	117.482	1.55032
2265143633	contig_9.10	hypothetical protein	0.460589	1053	NA	NA	NA	NA	Hypothetical protein	759	502	832	1160.08	873.954	1564.28	697.667	173.339	1199.44	346.843	1.53754
2265142910	contig_3.4	Rhodanese-related sulfurtransferase	0.514723	849	COG2897	pfam00581	K01011	EC:2.8.1.1, EC:2.8.1.2	Sulfur metabolism	347	578	724	657.803	1248.05	1688.31	549.667	190.09	1198.05	517.067	1.53577
2265143032	contig_3.4	Double-stranded RNA binding motif.	0.498106	528	NA	pfam00035	NA	NA	Others	463	216	371	1411.31	749.951	1391.11	350	124.832	1184.12	376.138	1.51791
2265145546	contig_48.49	ribosomal protein S12, bacterial/organelle	0.489247	372	COG0048	pfam00164	K02950	NA	Genetic Information Processing	391	168	191	1691.64	827.903	1016.51	250	122.65	1178.68	454.132	1.51094
2265142835	contig_1.2	Cytochrome bd-type quinol oxidase, subunit 1	0.495538	1905	COG1271	pfam01654	NA	NA	Energy metabolism	1538	1276	954	1299.38	1227.92	991.456	1256	292.513	1172.92	161.161	1.50355
2265142878	contig_3.4	ribosomal protein S1	0.494425	2601	COG0539	pfam00575	NA	NA	Genetic Information Processing	1798	1380	1830	1112.56	972.64	1392.93	1669.33	251.08	1159.38	214.023	1.48619
2265145243	contig_40.41	Threonine dehydrogenase and related Zn-dependent dehydrogenases	0.512478	1122	COG1063	pfam00107, pfam08240	NA	NA	Others	185	1140	753	265.371	1862.62	1328.69	692.667	480.35	1152.23	813.116	1.47702
2265147218	contig_193.194	hypothetical protein	0.458333	768	NA	NA	NA	NA	Hypothetical protein	678	524	295	1420.83	1250.79	760.468	499	192.72	1144.03	342.882	1.46652
2265143529	contig_8.9	SOS regulatory protein LexA	0.48048	666	COG1974	pfam01726, pfam00717	K01356	EC:3.4.21.88	Others	124	533	552	299.655	1467.12	1640.91	403	241.808	1135.9	729.4	1.45609
2265145435	contig_46.47	FOG: HEAT repeat	0.520325	615	COG1413	pfam13513, pfam13646	NA	NA	Others	616	419	169	1612.05	1248.97	544.041	401.333	224.023	1135.02	543.048	1.45497
2265145742	contig_55.56	Threonine dehydrogenase and related Zn-dependent dehydrogenases	0.500467	1071	COG1063	pfam00107, pfam08240	K00008	EC:1.1.1.14	Others	1018	617	436	1529.79	1056.11	805.967	690.333	297.85	1130.62	367.621	1.44933
2265146868	contig_128.129	hypothetical protein	0.366013	153	NA	NA	NA	NA	Hypothetical protein	7	172	97	73.6344	2060.87	1255.16	92	82.6136	1129.89	999.522	1.44839
2265142831	contig_1.2	hypothetical protein	0.457071	792	NA	pfam13620	NA	NA	Hypothetical protein	441	559	467	896.164	1293.9	1167.38	489	62	1119.15	203.206	1.43462
2265146128	contig_70.71	50S ribosomal protein L11	0.504695	426	COG0080	pfam00298, pfam03946	K02867	NA	Genetic Information Processing	337	222	237	1273.19	955.337	1101.43	265.333	62.5167	1109.99	159.101	1.42288
2265144549	contig_24.25	hypothetical protein	0.466102	1062	NA	pfam13485, pfam13414	NA	NA	ELP	1316	277	449	1994.37	478.155	837.032	680.667	556.895	1103.19	792.373	1.41416
2265142829	contig_1.2	ABC-type multidrug transport system, permease component	0.498708	774	COG0842	pfam01061	K09686	NA	Membrane transport	467	474	443	971.069	1122.67	1133.14	461.333	16.2583	1075.62	90.6988	1.37883
2265144507	contig_24.25	Peptidyl-prolyl cis-trans isomerase (rotamase) - cyclophilin family	0.480929	603	COG0652	pfam00160	K01802	EC:5.2.1.8	Others	509	233	346	1358.55	708.356	1136	362.667	138.753	1067.63	330.443	1.36859
2265143860	contig_12.13	SsrA-binding protein	0.485839	459	COG0691	pfam01668	K03664	NA	Genetic Information Processing	566	143	150	1984.62	571.132	646.992	286.333	242.224	1067.58	795.086	1.36852
2265145521	contig_48.49	30S ribosomal protein S11	0.521505	372	COG0100	pfam00411	K02948	NA	Genetic Information Processing	138	332	182	597.049	1636.09	968.609	217.333	101.712	1067.25	526.499	1.3681
2265145665	contig_52.53	NIPSNAP.	0.481481	324	NA	pfam07978	NA	NA	Others	193	218	164	958.708	1233.46	1002.12	191.667	27.0247	1064.76	147.7	1.3649
2265147160	contig_178.179	Uncharacterized protein conserved in bacteria	0.490741	648	COG3828	pfam06283	K09992	NA	Others	691	217	282	1716.24	613.9	861.577	396.667	256.964	1063.9	578.35	1.36381
2265145599	contig_50.51	hypothetical protein	0.461538	195	NA	NA	NA	NA	Hypothetical protein	155	75	118	1279.3	705.082	1198.03	116	40.0375	1060.8	310.731	1.35983
2265144003	contig_14.15	Quinolinate synthase	0.49151	1119	COG0379	pfam02445	K03517	EC:2.5.1.72	Metabolism of cofactors and vitamins	1019	392	604	1465.61	642.198	1068.63	671.667	318.93	1058.81	411.793	1.35728
2265145544	contig_48.49	translation elongation factor EF-G	0.483263	2121	COG0480	pfam00679, pfam03764, pfam03144, pfam00009	K02355	NA	Genetic Information Processing	1714	953	1115	1300.6	823.693	1040.77	1260.67	400.867	1055.02	238.774	1.35242
2265142951	contig_3.4	Carbon dioxide concentrating mechanism/carboxysome shell protein	0.528986	276	COG4577	pfam00936	NA	NA	BMC group A & GVP	218	98	170	1271.22	650.924	1219.44	162	60.3987	1047.19	344.156	1.34239
2265146377	contig_81.82	Transposase DDE domain.	0.471471	999	NA	pfam13612	NA	NA	Transposase	50	1134	484	80.5524	2080.95	959.18	556	545.575	1040.23	1002.66	1.33345
2265146917	contig_135.136	hypothetical protein	0.407895	228	NA	NA	NA	NA	Hypothetical protein	84	121	178	592.951	972.89	1545.63	127.667	47.3533	1037.16	479.58	1.32952
2265145384	contig_45.46	anti-anti-sigma factor	0.494152	342	COG1366	pfam01740	K04749	NA	Genetic Information Processing	225	173	193	1058.84	927.328	1117.25	197	26.2298	1034.47	97.2788	1.32608
2265144304	contig_19.20	NCAIR mutase (PurE)-related proteins	504	750	COG1691	pfam00731	K06898	NA	Others	422	443	417	905.577	1082.82	1100.77	427.333	13.7961	1029.72	107.885	1.31999
2265146753	contig_116.117	Protein involved in biosynthesis of mitomycin antibiotics/polyketide fumonisin	0.535354	792	COG5285	pfam05721	NA	NA	phyH-domain containing proteins	522	462	377	1060.77	1069.37	942.402	453.667	72.8583	1024.18	70.9533	1.31288
2265142610	contig_0.1	NADH:ubiquinone oxidoreductase subunit 1 (chain H)	0.488942	1266	COG1005	pfam00146	K00337	EC:1.6.5.3	Energy metabolism	833	709	630	1058.97	1026.66	985.206	724	102.328	1023.61	36.9786	1.31216
2265146711	contig_110.111	hypothetical protein	0.539474	228	NA	NA	NA	NA	Hypothetical protein	98	151	132	691.776	1214.1	1146.2	127	26.8514	1017.36	284	1.30414
2265142925	contig_3.4	Uncharacterized conserved protein	0.508772	342	COG1598	pfam03681	NA	NA	Others	376	141	91	1769.44	755.799	526.787	202.667	152.179	1017.34	661.325	1.30412
2265145434	contig_46.47	2-oxoacid:acceptor oxidoreductase, alpha subunit	0.504202	1785	COG0674	pfam01855, pfam02780, pfam01558	K00174	EC:1.2.7.3	Central metabolism	467	1645	847	421.069	1689.43	939.432	986.333	601.233	1016.64	637.698	1.30322
2265147247	contig_204.205	Phosphoenolpyruvate synthase/pyruvate phosphate dikinase	0.493671	474	COG0574	pfam01326	NA	NA	Others	207	374	211	702.856	1446.46	881.301	264	95.2838	1010.21	388.2	1.29497
2265142821	contig_1.2	Heme/copper-type cytochrome/quinol oxidase, subunit 3	0.506787	663	COG1845	pfam00510	K02276	EC:1.9.3.1	Energy metabolism	256	532	314	621.442	1471	937.64	367.333	145.524	1010.03	429.377	1.29474
2265145523	contig_48.49	preprotein translocase, SecY subunit	0.474157	1335	COG0201	pfam00344	K03076	NA	Membrane transport	932	743	593	1123.59	1020.28	879.414	756	169.873	1007.76	122.57	1.29184
2265142827	contig_1.2	Heme/copper-type cytochrome/quinol oxidases, subunit 1	0.491776	1824	COG0843	pfam00115	K02274	EC:1.9.3.1	Energy metabolism	1107	952	985	976.78	956.809	1069.13	1014.67	81.6476	1000.91	59.9225	1.28305
2265145763	contig_55.56	Phosphatidylglycerophosphate synthase	0.46932	603	COG0558	pfam01066	K00995	EC:2.7.8.5	Others	649	141	255	1732.21	428.662	837.226	348.333	266.551	999.368	666.73	1.28108
2265144912	contig_34.35	hypothetical protein	0.531046	612	NA	NA	NA	NA	Hypothetical protein	386	317	318	1015.1	949.557	1028.72	340.333	39.5517	997.792	42.3238	1.27906
2265145609	contig_50.51	hypothetical protein	0.481193	771	NA	pfam13385	NA	NA	Hypothetical protein	1065	160	150	2223.15	380.434	385.174	458.333	525.413	996.254	1062.53	1.27708
2265142907	contig_3.4	GTP cyclohydrolase I	0.493955	579	COG0302	pfam01227	K01495	EC:3.5.4.16	Metabolism of cofactors and vitamins	654	225	128	1817.91	712.389	437.675	335.667	279.918	989.326	730.606	1.2682
2265146252	contig_75.76	Transposase and inactivated derivatives	0.487972	291	COG2963	pfam01527	NA	NA	Transposase	105	229	138	580.725	1442.63	938.871	157.333	64.221	987.41	432.999	1.26575
2265142911	contig_3.4	Carbohydrate binding module (family 6).	475	600	NA	pfam03422	NA	NA	Others	151	436	371	405.042	1332.14	1224.17	319.333	149.36	987.117	506.974	1.26537
2265146748	contig_116.117	hypothetical protein	0.45977	87	NA	NA	NA	NA	Hypothetical protein	16	62	59	295.989	1306.43	1342.62	45.6667	25.7358	981.679	594.101	1.2584
2265145529	contig_48.49	Ribosomal protein L5	0.453704	540	COG0094	pfam00281, pfam00673	K02931	NA	Genetic Information Processing	460	153	287	1371	519.411	1052.22	300	153.912	980.879	430.255	1.25738
2265145828	contig_58.59	Predicted transcriptional regulator	0.486572	633	COG2345	pfam12840	NA	NA	Others	122	633	253	310.192	1833.21	791.292	336	265.419	978.233	778.53	1.25398
2265144365	contig_20.21	hypothetical protein	0.445652	552	NA	NA	NA	NA	Hypothetical protein	351	198	347	1023.39	657.566	1244.54	298.667	87.2028	975.168	296.446	1.25005
2265145393	contig_45.46	CDP-diglyceride synthetase	0.485611	834	COG0575	pfam01148	K00981	EC:2.7.7.41	Others	365	307	651	704.37	674.816	1545.38	441	184.163	974.855	494.309	1.24965
2265142884	contig_3.4	Universal stress protein UspA and related nucleotide-binding proteins	0.469816	762	COG0589	pfam00582	NA	NA	Cell redox homeostasis	510	375	352	1077.18	902.172	914.551	412.333	85.36	964.635	97.6653	1.23655
2265146572	contig_95.96	D-aminopeptidase	0.547794	816	COG2362	pfam04951	K02035	NA	Others	677	268	393	1335.28	602.085	953.504	446	209.588	963.623	366.703	1.23526
2265142609	contig_0.1	hypothetical protein	0.496528	288	NA	NA	NA	NA	Hypothetical protein	120	285	58	670.599	1814.12	398.709	154.333	117.33	961.142	751.104	1.23208
2265143342	contig_6.7	Sugar phosphate isomerases/epimerases	0.510178	786	COG1082	pfam01261	NA	NA	Others	679	306	309	1390.34	713.694	778.316	431.333	214.491	960.784	373.408	1.23162
2265145506	contig_48.49	hypothetical protein	0.516981	795	NA	pfam13385	NA	NA	Hypothetical protein	288	664	308	583.042	1531.14	767.015	420	211.547	960.398	502.762	1.23112
2265143519	contig_8.9	Transposase and inactivated derivatives	0.503169	789	COG2801	pfam00665, pfam13276	NA	NA	Transposase	218	544	467	444.686	1263.97	1171.82	409.667	170.395	960.156	448.781	1.23081
2265146655	contig_104.105	Domain of Unknown Function (DUF1080).	0.538462	624	NA	pfam06439	NA	NA	Others	77	591	295	198.6	1736.27	935.96	321	257.984	956.942	769.047	1.22669
2265145532	contig_48.49	30S ribosomal protein S17	0.445652	276	COG0186	pfam00366	K02961	NA	Genetic Information Processing	278	64	110	1621.1	425.093	789.048	150.667	112.647	945.081	613.081	1.21149
2265146407	contig_82.83	Predicted dehydrogenases and related proteins	0.488129	1053	COG0673	pfam01408	NA	NA	Others	657	583	426	1004.18	1014.97	800.942	555.333	117.959	940.031	120.575	1.20501
2265145520	contig_48.49	ribosomal protein S4, bacterial/organelle type	0.477093	633	COG0522	pfam01479, pfam00163	K02986	NA	Genetic Information Processing	424	314	265	1078.04	909.367	828.824	334.333	81.4269	938.745	127.181	1.20336
2265146772	contig_118.119	Mannose-6-phosphate isomerase	0.491667	360	COG0662	pfam07883	NA	NA	Others	236	194	140	1055.08	987.899	769.92	190	48.1248	937.632	149.076	1.20194
2265145531	contig_48.49	ribosomal protein L14, bacterial/organelle	0.487013	462	COG0093	pfam00238	K02874	NA	Genetic Information Processing	352	229	158	1226.24	908.671	677.072	246.333	98.1546	937.327	275.702	1.20155
2265145545	contig_48.49	ribosomal protein S7, bacterial/organelle	0.462845	471	COG0049	pfam00177	K02992	NA	Genetic Information Processing	539	94	140	1841.8	365.864	588.474	257.667	244.725	932.045	795.692	1.19478
2265147115	contig_168.169	ubiquitin-like protein Pup	0.446009	213	NA	pfam05639	K13570	NA	Others	192	95	56	1450.76	817.631	520.509	114.333	70.0309	929.634	475.132	1.19169
2265145867	contig_60.61	cysteine synthase A	0.535226	951	COG0031	pfam00291	K01738	EC:2.5.1.47	Sulfur metabolism	325	620	500	550.018	1195.16	1040.9	481.667	148.352	928.692	336.888	1.19048
2265143082	contig_4.5	Threonine dehydrogenase and related Zn-dependent dehydrogenases	0.525424	1062	COG1063	pfam00107, pfam08240	NA	NA	Others	659	447	541	998.7	771.607	1008.54	549	106.226	926.282	134.043	1.18739
2265142786	contig_0.1	Transposase DDE domain.	0.446919	1347	NA	pfam13546	K07495	NA	Transposase	71	1465	476	84.833	1993.81	699.615	670.667	717.099	926.085	974.429	1.18714
2265146443	contig_85.86	hypothetical protein	0.512227	777	NA	pfam13385	NA	NA	Hypothetical protein	599	188	429	1240.74	443.558	1093.09	405.333	206.52	925.795	424.105	1.18677
2265146555	contig_94.95	ribosomal protein S18	0.457711	201	COG0238	pfam01084	K02963	NA	Genetic Information Processing	204	50	69	1633.46	456.023	679.631	107.667	83.9663	923.038	625.319	1.18323
2265144946	contig_34.35	Uncharacterized low-complexity proteins	0.467014	576	COG1357	pfam00805	NA	NA	Others	354	253	276	989.134	805.214	948.651	294.333	52.9371	914.333	96.6433	1.17207
2265146859	contig_128.129	ABC-type sugar transport system, periplasmic component	0.484575	1329	COG1653	pfam01547	K02027	NA	Membrane transport	582	762	652	704.81	1051.1	971.276	665.333	90.7377	909.061	181.333	1.16531
2265146127	contig_70.71	ribosomal protein L1, bacterial/chloroplast	0.522175	699	COG0081	pfam00687	K02863	NA	Genetic Information Processing	337	399	313	775.938	1046.43	886.517	349.667	44.3772	902.961	135.992	1.15749
2265142986	contig_3.4	Sugar phosphate isomerases/epimerases	0.56242	777	COG1082	pfam01261	NA	NA	Others	408	437	321	845.11	1031.04	817.907	388.667	60.3683	898.018	115.997	1.15116
2265145424	contig_46.47	Protein involved in biosynthesis of mitomycin antibiotics/polyketide fumonisin	0.519713	837	COG5285	pfam05721	NA	NA	phyH-domain containing proteins	441	398	407	847.983	871.708	962.696	415.333	22.6789	894.129	60.5538	1.14617
2265143090	contig_4.5	hypothetical protein	408	375	NA	NA	NA	NA	Hypothetical protein	25	422	93	107.296	2062.98	490.989	180	212.318	887.087	1036.26	1.13715
2265142839	contig_1.2	Cytochrome b subunit of the bc complex	0.461361	867	COG1290	pfam00032	NA	NA	Energy metabolism	465	401	411	863.193	847.888	938.518	425.667	34.4287	883.2	48.5146	1.13216
2265142948	contig_3.4	hypothetical protein	0.51817	1596	COG5422	NA	NA	NA	BMC group A & GVP	889	785	685	896.485	901.675	849.724	786.333	102.007	882.628	28.6138	1.13143
2265144543	contig_24.25	transcription termination factor Rho	0.482733	1332	COG1158	pfam07498, pfam00006, pfam07497	K03628	NA	Genetic Information Processing	932	585	478	1126.12	805.128	710.467	665	237.337	880.573	217.857	1.12879
2265146979	contig_145.146	ribosomal protein S16	0.486618	411	COG0228	pfam00886	K02959	NA	Genetic Information Processing	257	184	167	1006.39	820.709	804.442	202.667	47.8156	877.18	112.193	1.12445
2265144843	contig_31.32	adenylosuccinate synthase	0.517564	1281	COG0104	pfam00709	K01939	EC:6.3.4.4	Others	1267	329	368	1591.85	470.825	568.747	654.667	530.655	877.14	620.889	1.12439
2265147142	contig_174.175	hypothetical protein	0.475694	288	NA	NA	NA	NA	Hypothetical protein	36	240	131	201.18	1527.68	900.531	135.667	102.08	876.463	663.577	1.12353
2265145386	contig_45.46	Organic radical activating enzymes	0.490455	681	COG0602	pfam04055, pfam13394	K10026	EC:4.3.99.3	Metabolism of cofactors and vitamins	686	170	184	1621.25	457.631	534.922	346.667	293.955	871.269	650.655	1.11687
2265143999	contig_14.15	hypothetical protein	0.487745	408	NA	NA	NA	NA	Hypothetical protein	109	335	138	429.972	1505.21	669.636	194	122.967	868.274	564.471	1.11303
2265146201	contig_72.73	hypothetical protein	0.492481	798	NA	NA	NA	NA	Hypothetical protein	575	281	321	1159.68	645.53	796.383	392.333	159.453	867.199	264.29	1.11165
2265144225	contig_18.19	Iron-sulfur cluster assembly accessory protein	0.476423	615	COG0316	pfam01106, pfam01521	K07400	NA	Others	316	281	286	826.963	837.615	920.685	294.333	18.9297	861.754	51.3125	1.10467
2265143972	contig_14.15	Nitroreductase	0.507018	570	COG0778	pfam00881	NA	NA	Nitrogen metabolism	199	412	201	561.891	1325.06	698.138	270.667	122.402	861.696	407.026	1.1046
2265143849	contig_12.13	ABC-type multidrug transport system, ATPase component	0.498489	993	COG1131	pfam00005	K09687	NA	Membrane transport	819	338	313	1327.42	623.994	624.044	490	285.196	858.487	406.11	1.10048
2265145292	contig_43.44	Serine/threonine protein phosphatase	0.478632	819	COG0631	pfam13672	K01090	EC:3.1.3.16	Others	473	250	446	929.504	559.589	1078.13	389.667	121.706	855.741	267.024	1.09696
2265143012	contig_3.4	Uncharacterized protein conserved in bacteria	0.521362	4728	COG1729	pfam13181, pfam13174, pfam13525	NA	NA	ELP	3242	1654	1934	1103.6	641.315	809.84	2276.67	847.645	851.583	233.95	1.09163
2265146774	contig_118.119	hypothetical protein	0.437586	729	NA	NA	NA	NA	Hypothetical protein	180	378	437	397.392	950.555	1186.79	331.667	134.619	844.913	405.164	1.08308
2265143025	contig_3.4	hypothetical protein	0.490196	306	NA	NA	NA	NA	Hypothetical protein	47	141	223	247.201	844.716	1442.79	137	88.0682	844.903	597.795	1.08307
2265147344	contig_251.252	Response regulator containing a CheY-like receiver domain and an HTH DNA-binding domain	0.469484	213	COG2197	pfam13384	NA	NA	Others	161	112	38	1216.52	963.944	353.203	103.667	61.922	844.557	443.87	1.08263
2265146110	contig_69.70	NifU homolog involved in Fe-S cluster formation	0.502604	384	COG0822	pfam01592	K04488	NA	Nitrogen metabolism	362	67	135	1517.23	319.858	696.021	188	154.477	844.37	612.316	1.08239
2265142820	contig_1.2	Predicted small integral membrane protein	0.430678	339	COG5605	pfam03626	K02277	EC:1.9.3.1	Energy metabolism	224	103	156	1063.46	556.994	911.056	161	60.6548	843.838	259.839	1.0817
2265146140	contig_70.71	3-methyladenine DNA glycosylase/8-oxoguanine DNA glycosylase	0.482103	894	COG0122	pfam00730, pfam07934	K03660	EC:4.2.99.18, EC:3.2.2.-	Genetic Information Processing	427	317	499	768.714	650.032	1105.05	414.333	91.6588	841.266	236.027	1.07841
2265146654	contig_104.105	Predicted oxidoreductases (related to aryl-alcohol dehydrogenases)	0.521556	951	COG0667	pfam00248	K00064	EC:1.1.1.122	Others	273	533	490	462.015	1027.45	1020.08	432	139.366	836.516	324.348	1.07232
2265142833	contig_1.2	Cytochrome c, mono- and diheme variants	0.487773	777	COG2010	pfam13442	NA	NA	Others	354	454	276	733.257	1071.14	703.247	361.333	89.2263	835.883	204.294	1.07151
2265145105	contig_38.39	Uncharacterized protein, putative amidase	0.504801	729	COG1402	pfam02633	K01470	EC:3.5.2.10	Others	317	322	361	699.852	809.732	980.392	333.333	24.0901	829.992	141.363	1.06396
2265146743	contig_115.116	hypothetical protein	0.441026	780	NA	NA	NA	NA	Hypothetical protein	646	182	287	1332.94	427.75	728.463	371.667	243.311	829.719	461.014	1.06361
2265142613	contig_0.1	NADH:ubiquinone oxidoreductase subunit 11 or 4L (chain K)	0.485437	309	COG0713	pfam00420	K00340	EC:1.6.5.3	Energy metabolism	75	210	133	390.64	1245.87	852.144	139.333	67.7225	829.553	428.064	1.06339
2265145123	contig_38.39	hypothetical protein	0.457862	795	NA	pfam13385	NA	NA	Hypothetical protein	219	490	367	443.355	1129.91	913.943	358.667	135.692	829.068	351.057	1.06277
2265145597	contig_50.51	Predicted transcriptional regulator	0.44186	387	COG1709	pfam01381	NA	NA	Genetic Information Processing	234	123	178	973.148	582.649	910.603	178.333	55.5008	822.134	209.744	1.05388
2265145575	contig_49.50	transposase, IS605 OrfB family, central region	0.434988	1269	COG0675	pfam07282, pfam01385	K07496	NA	Transposase	413	1029	290	523.797	1486.51	452.435	577.333	395.96	820.913	577.525	1.05232
2265143373	contig_7.8	Uncharacterized protein conserved in bacteria	0.495495	666	COG3828	pfam06283	K09992	NA	Others	195	464	234	471.232	1277.19	695.603	297.667	145.363	814.676	415.966	1.04432
2265143754	contig_10.11	D-aminopeptidase	0.511628	774	COG2362	pfam04951	K02035	NA	Others	499	260	309	1037.61	615.808	790.383	356	126.242	814.6	211.941	1.04423
2265144302	contig_19.20	ABC-type transport system, involved in lipoprotein release, permease component	0.473451	678	COG4591	pfam02687	NA	NA	Membrane transport	381	283	263	904.419	765.191	767.973	309	63.1506	812.528	79.592	1.04157
2265143836	contig_12.13	Sugar phosphate isomerases/epimerases	0.506011	915	COG1082	pfam01261	NA	NA	Others	415	395	421	729.964	791.388	910.922	410.333	13.6137	810.758	92.021	1.0393
2265144906	contig_32.33	chaperonin GroL	0.514093	1632	COG0459	pfam00118	K04077	NA	Genetic Information Processing	929	544	743	916.157	611.071	901.34	738.667	192.537	809.523	172.023	1.03772
2265143759	contig_10.11	Phytanoyl-CoA dioxygenase (PhyH).	0.520055	723	NA	pfam05721	NA	NA	phyH-domain containing proteins	452	275	264	1006.18	697.281	722.912	330.333	105.51	808.79	171.422	1.03678
2265146623	contig_102.103	NADH:ubiquinone oxidoreductase, NADH-binding (51 kD) subunit	0.50542	1476	COG1894	pfam01512, pfam10531, pfam10589	K00335	EC:1.6.5.3	Energy metabolism	775	684	532	845.064	849.538	713.584	663.667	122.769	802.729	77.2338	1.02901
2265143691	contig_10.11	IPT/TIG domain.	0.514563	927	NA	pfam01833, pfam13205	NA	NA	ELP	444	344	448	770.863	680.287	956.794	412	58.9237	802.648	140.967	1.0289
2265143542	contig_8.9	hypothetical protein	0.47234	705	NA	NA	NA	NA	Hypothetical protein	147	319	440	335.585	829.497	1235.62	302	147.238	800.233	450.729	1.02581
2265143978	contig_14.15	Rieske Fe-S protein	0.502137	468	COG0723	pfam00355	K03886	EC:1.10.2.-	Energy metabolism	333	200	111	1145.18	783.425	469.567	214.667	111.724	799.389	338.088	1.02473
2265147003	contig_148.149	HAD-superfamily hydrolase, subfamily IIB	0.488971	816	COG0561	pfam08282	K07024	NA	Others	423	267	393	834.304	599.838	953.504	361	82.7768	795.882	179.936	1.02023
2265145514	contig_48.49	Transposase DDE domain.	0.449146	1347	NA	pfam13546	K07495	NA	Transposase	61	1266	398	72.8847	1722.98	584.973	575	621.694	793.611	844.599	1.01732
2265142879	contig_3.4	anti-anti-sigma factor	0.472464	345	COG1366	pfam01740	K04749	NA	Others	206	143	115	960.998	759.854	659.931	154.667	46.6083	793.594	153.343	1.0173
2265144877	contig_32.33	Predicted metal-dependent hydrolase of the TIM-barrel fold	0.512104	1074	COG2159	pfam04909	K07045	NA	Others	422	715	286	632.386	1220.44	527.208	474.333	219.236	793.343	373.593	1.01698
2265143113	contig_4.5	NAD-dependent aldehyde dehydrogenases	0.549683	1419	COG1012	pfam00171	K00131	EC:1.2.1.9	Central metabolism	879	439	584	996.967	567.147	814.799	634	224.221	792.971	215.74	1.0165
2265143760	contig_10.11	Trehalose utilization protein	0.515775	729	COG4813	pfam06283	NA	NA	Others	254	336	357	560.764	844.938	969.529	315.667	54.4273	791.744	209.51	1.01493
2265142768	contig_0.1	Uncharacterized protein conserved in bacteria	0.531693	1341	COG4102	pfam07394	NA	NA	Others	649	623	504	778.915	851.672	744.084	592	77.3111	791.557	54.897	1.01469
2265147076	contig_161.162	hypothetical protein	0.502825	177	NA	NA	NA	NA	Hypothetical protein	88	94	53	800.172	973.571	592.82	78.3333	22.1435	788.855	190.628	1.01122
2265145376	contig_45.46	Phosphoenolpyruvate carboxykinase (GTP)	0.524526	1794	COG1274	pfam00821	K01596	EC:4.1.1.32	Others	929	808	640	833.427	825.662	706.281	792.333	145.136	788.457	71.2718	1.01071
2265146982	contig_145.146	ribosomal protein L19, bacterial type	0.527536	345	COG0335	pfam01245	K02884	NA	Genetic Information Processing	222	114	126	1035.64	605.758	723.055	154	59.1946	788.15	222.21	1.01032
2265144301	contig_19.20	ABC-type antimicrobial peptide transport system, ATPase component	0.496599	735	COG1136	pfam00005	K02003	NA	Membrane transport	261	402	290	571.515	1002.66	781.143	317.667	74.4603	785.105	215.598	1.00642
2265145666	contig_52.53	Protein involved in biosynthesis of mitomycin antibiotics/polyketide fumonisin	0.539491	747	COG5285	pfam05721	NA	NA	phyH-domain containing proteins	272	428	265	586.034	1050.36	702.337	321.667	92.1539	779.575	241.605	0.999327
2265146024	contig_66.67	hypothetical protein	0.502488	201	NA	NA	NA	NA	Hypothetical protein	142	56	67	1137.02	510.746	659.931	88.3333	46.801	769.231	327.129	0.986067
2265146317	contig_78.79	Predicted dehydrogenases and related proteins	0.505676	969	COG0673	pfam02894, pfam01408	NA	NA	Others	324	456	441	538.14	862.689	901.021	407	72.2703	767.283	199.367	0.983571
2265146244	contig_74.75	dihydrodipicolinate synthase	0.541096	876	COG0329	pfam00701	K01714	EC:4.3.3.7	Others	292	462	352	536.479	966.832	795.534	368.667	86.2168	766.282	216.663	0.982287
2265147062	contig_157.158	hypothetical protein	0.509259	216	NA	NA	NA	NA	Hypothetical protein	131	101	49	976.094	857.197	449.12	93.6667	41.489	760.804	276.395	0.975265
2265147309	contig_232.233	Signal recognition particle GTPase	0.478006	1023	COG0541	pfam02881, pfam00448	K03106	NA	Others	673	250	396	1058.8	448	766.372	439.667	214.854	757.724	305.492	0.971316
2265145603	contig_50.51	ABC-type antimicrobial peptide transport system, ATPase component	0.504305	813	COG1136	pfam00005	K02003	NA	Membrane transport	441	303	294	873.016	683.227	715.94	346	82.3954	757.395	101.458	0.970894
2265146502	contig_91.92	hypothetical protein	0.503896	1155	NA	pfam14100	NA	NA	Hypothetical protein	489	340	611	681.398	539.647	1047.32	480	135.724	756.122	261.955	0.969263
2265145365	contig_44.45	hypothetical protein	0.500648	771	NA	pfam13385	NA	NA	Hypothetical protein	378	202	389	789.063	480.297	998.885	323	104.933	756.082	260.862	0.969211
2265144049	contig_15.16	Protein involved in biosynthesis of mitomycin antibiotics/polyketide fumonisin	0.517705	819	COG5285	pfam05721	NA	NA	phyH-domain containing proteins	455	333	254	894.132	745.373	614.002	347.333	101.264	751.169	140.155	0.962914
2265143190	contig_4.5	Cytochrome bd-type quinol oxidase, subunit 1	0.521739	1311	COG1271	pfam01654	K00425	EC:1.10.3.-	Energy metabolism	426	623	550	522.975	871.161	830.577	533	99.5942	741.571	190.394	0.95061
2265144366	contig_20.21	Membrane proteins related to metalloendopeptidases	0.467925	795	COG0739	pfam01476, pfam01551	NA	NA	Others	259	210	488	524.333	484.245	1215.27	319	148.395	741.283	410.974	0.95024
2265145617	contig_51.52	Short-chain dehydrogenases of various substrate specificities	0.53417	717	COG0300	pfam00106	NA	NA	Others	585	145	194	1313.14	370.734	535.677	308	241.137	739.85	503.286	0.948404
2265144813	contig_31.32	Membrane protein involved in colicin uptake	0.522678	2778	COG3064	pfam13860, pfam06468	NA	NA	Membrane transport	1114	1007	1273	645.397	664.524	907.228	1131.33	133.844	739.049	145.96	0.947378
2265144809	contig_30.31	Fibronectin type III domain.	0.509489	5796	NA	pfam00932, pfam00041	NA	NA	ELP	1098	2396	3376	304.893	757.83	1153.17	2290	1142.69	738.632	424.465	0.946842
2265146977	contig_144.145	Restriction endonuclease	0.497041	507	COG1403	pfam01844	NA	NA	Genetic Information Processing	276	211	146	876.144	762.935	570.118	211	65	736.399	154.729	0.94398
2265144718	contig_28.29	hypothetical protein	0.534091	528	NA	NA	NA	NA	Hypothetical protein	134	299	202	408.456	1038.13	757.421	211.667	82.9237	734.668	315.452	0.941761
2265143412	contig_7.8	Aerobic-type carbon monoxide dehydrogenase, small subunit CoxS/CutS homologs	0.522013	636	COG2080	pfam01799, pfam13510	K13483	NA	Others	389	240	169	984.389	691.779	526.077	266	112.281	734.082	232.066	0.94101
2265145538	contig_48.49	ribosomal protein L2, bacterial/organellar	0.504902	816	COG0090	pfam00181, pfam03947	K02886	NA	Genetic Information Processing	499	144	368	984.203	323.508	892.848	337	179.519	733.52	358.006	0.940289
2265146624	contig_102.103	NADH-quinone oxidoreductase, E subunit	0.470135	519	COG1905	pfam01257	K00334	EC:1.6.5.3	Energy metabolism	261	233	148	809.37	823.004	564.566	214	58.8473	732.313	145.434	0.938743
2265147116	contig_168.169	proteasome, beta subunit, bacterial type	0.543396	795	COG0638	pfam00227	K03433	EC:3.4.25.1	Others	525	195	272	1062.84	449.656	677.364	330.667	172.645	729.952	309.954	0.935716
2265146499	contig_91.92	Predicted site-specific integrase-resolvase	0.473016	630	COG2452	pfam00239	NA	NA	Others	55	516	174	140.506	1501.49	546.8	248.333	239.321	729.599	698.663	0.935263
2265143014	contig_3.4	RNA polymerase sigma factor, sigma-70 family	0.512821	585	COG1595	pfam04542, pfam08281	K03088	NA	Genetic Information Processing	293	191	230	806.094	598.537	778.381	238	51.4684	727.671	112.689	0.932791
2265146695	contig_108.109	Predicted dehydrogenases and related proteins	0.520042	948	COG0673	pfam01408	NA	NA	Others	495	378	288	840.371	730.965	601.456	387	103.793	724.264	119.598	0.928425
2265145969	contig_64.65	Sugar phosphate isomerases/epimerases	0.518519	999	COG1082	pfam01261, pfam07582	NA	NA	Others	402	368	426	647.642	675.298	844.237	398.667	29.1433	722.392	106.423	0.926025
2265143974	contig_14.15	Predicted metal-dependent hydrolase of the TIM-barrel fold	0.494624	837	COG3618	pfam04909	K07046	NA	Others	372	377	263	715.306	825.713	622.086	337.333	64.4231	721.035	101.934	0.924285
2265144443	contig_22.23	Membrane-associated phospholipid phosphatase	0.458101	537	COG0671	pfam01569	NA	NA	Others	51	236	324	152.852	805.658	1194.51	203.667	139.343	717.674	526.375	0.919977
2265146556	contig_94.95	ribosomal protein L9	0.503356	447	COG0359	pfam01281, pfam03948	K02939	NA	Genetic Information Processing	365	91	105	1314.19	373.205	465.052	187	154.311	717.484	518.803	0.919733
2265144125	contig_16.17	Fatty-acid desaturase	0.455696	1185	COG1398	pfam00487	K00507	EC:1.14.19.1	Others	706	397	344	958.872	614.165	574.725	482.333	195.505	715.921	211.324	0.917729
2265147106	contig_167.168	Predicted oxidoreductases of the aldo/keto reductase family	0.529716	774	COG1453	pfam00248	NA	NA	Others	664	143	163	1380.71	338.695	416.933	323.333	295.195	712.111	580.34	0.912846
2265146991	contig_146.147	Pentaxin family.	0.498195	831	NA	pfam13385	NA	NA	Others	421	356	221	815.371	785.348	526.516	332.667	102.021	709.078	158.815	0.908958
2265143637	contig_9.10	Beta/Gamma crystallin.	0.469633	1416	NA	pfam00030	NA	NA	Others	943	325	452	1071.82	420.759	631.968	573.333	326.378	708.183	332.155	0.907811
2265143172	contig_4.5	hypothetical protein	0.425056	447	NA	NA	NA	NA	Hypothetical protein	175	143	204	630.093	586.464	903.53	174	30.5123	706.696	171.854	0.905904
2265147075	contig_161.162	Uncharacterized protein conserved in cyanobacteria	0.455497	573	COG4636	pfam05685	NA	NA	Others	165	318	185	463.451	1017.39	639.201	222.667	83.1645	706.679	283.065	0.905883
2265146331	contig_79.80	Uncharacterized protein conserved in bacteria	0.477218	834	COG1729	pfam13174	NA	NA	ELP	543	250	218	1047.87	549.525	517.5	337	179.117	704.965	297.397	0.903686
2265144724	contig_28.29	Phytanoyl-CoA dioxygenase (PhyH).	0.520147	819	NA	pfam05721	NA	NA	phyH-domain containing proteins	249	399	298	489.316	893.104	720.365	315.333	76.4875	700.928	202.595	0.898511
2265144378	contig_20.21	Phytanoyl-CoA dioxygenase (PhyH).	0.509485	738	NA	pfam05721	NA	NA	phyH-domain containing proteins	87	494	254	189.73	1227.11	681.393	278.333	204.588	699.411	518.925	0.896566
2265145873	contig_60.61	Predicted dehydrogenases and related proteins	0.528638	1065	COG0673	pfam01408	NA	NA	Others	393	511	334	593.905	879.599	620.893	412.667	90.124	698.132	157.733	0.894927
2265146260	contig_75.76	hypothetical protein	0.468705	687	NA	NA	NA	NA	Hypothetical protein	516	71	236	1208.84	189.459	680.104	274.333	224.963	692.799	509.807	0.88809
2265145879	contig_60.61	hypothetical protein	0.476483	489	NA	NA	NA	NA	Hypothetical protein	151	196	209	496.984	734.785	846.17	185.333	30.4357	692.646	178.366	0.887894
2265145759	contig_55.56	Protein involved in biosynthesis of mitomycin antibiotics/polyketide fumonisin	0.468286	741	COG5285	pfam05721	NA	NA	phyH-domain containing proteins	273	322	256	592.951	796.619	683.977	283.667	34.2685	691.183	102.025	0.886018
2265144600	contig_26.27	hypothetical protein	0.487805	738	NA	NA	NA	NA	Hypothetical protein	260	332	252	567.011	824.698	676.027	281.333	44.0606	689.245	129.351	0.883535
2265142668	contig_0.1	hypothetical protein	0.485175	1113	NA	pfam13249	K06045	EC:4.2.1.129, EC:5.4.99.17	Secundary metabolism	621	380	305	897.988	625.895	542.531	435.333	165.107	688.805	185.891	0.88297
2265144141	contig_17.18	hypothetical protein	0.521236	777	NA	NA	NA	NA	Hypothetical protein	326	318	251	675.26	750.273	639.547	298.333	41.1866	688.36	56.5133	0.8824
2265146614	contig_101.102	FeS assembly ATPase SufC	0.487959	789	COG0396	pfam00005	K09013	NA	Others	365	343	202	744.543	796.949	506.867	303.333	88.444	682.787	154.587	0.875255
2265147327	contig_242.243	Lauroyl/myristoyl acyltransferase	0.495663	807	COG1560	pfam03279	K02517	EC:2.3.1.-	Others	626	140	196	1248.46	318.03	480.842	320.667	265.905	682.444	496.899	0.874816
2265144246	contig_18.19	polyribonucleotide nucleotidyltransferase	0.493971	2322	COG1185	pfam01138, pfam03725, pfam03726, pfam00575, pfam00013	K00962	EC:2.7.7.8	Genetic Information Processing	919	990	731	636.982	781.603	623.269	880	133.832	680.618	87.7239	0.872475
2265146797	contig_121.122	Predicted dehydrogenases and related proteins	0.518414	1059	COG0673	pfam02894, pfam01408	NA	NA	Others	308	516	363	468.09	893.238	678.626	395.667	107.779	679.984	212.577	0.871663
2265147422	contig_300.301	Pyrroloquinoline quinone (Coenzyme PQQ) biosynthesis protein C	0.500846	591	COG5424	pfam03070	K06137	EC:1.3.3.11	Others	318	230	137	865.992	713.434	458.937	228.333	90.5115	679.454	205.644	0.870983
2265145167	contig_39.40	glutamyl-tRNA reductase	0.50384	1302	COG0373	pfam01488, pfam05201, pfam00745	K02492	EC:1.2.1.70	Metabolism of cofactors and vitamins	683	382	430	844.275	537.855	653.849	498.333	161.717	678.66	154.709	0.869965
2265146981	contig_145.146	tRNA (guanine-N1)-methyltransferase	0.48814	801	COG0336	pfam01746	K00554	EC:2.1.1.228	Others	543	125	263	1091.04	286.082	650.045	310.333	212.982	675.723	403.094	0.8662
2265146616	contig_101.102	hypothetical protein	0.523035	369	NA	NA	NA	NA	Hypothetical protein	101	178	130	440.524	884.315	697.488	136.333	38.8887	674.109	222.817	0.864131
2265145534	contig_48.49	ribosomal protein L16, bacterial/organelle	0.504831	414	COG0197	pfam00252	K02878	NA	Genetic Information Processing	249	98	128	967.995	433.949	612.11	158.333	79.9396	671.352	271.907	0.860597
2265144002	contig_14.15	Uncharacterised protein family (UPF0164).	0.524975	981	NA	pfam03687	NA	NA	Others	632	215	284	1036.87	401.775	573.151	377	223.515	670.597	328.568	0.85963
2265144153	contig_17.18	hypothetical protein	0.493029	789	NA	pfam13385	NA	NA	Hypothetical protein	362	278	246	738.424	645.923	617.274	295.333	59.911	667.207	63.3171	0.855284
2265143859	contig_12.13	tmRNA	0.472222	396	NA	NA	NA	NA	Genetic Information Processing	276	78	102	1121.73	361.088	509.947	152	108.056	664.255	403.115	0.851499
2265143914	contig_13.14	Sugar transferases involved in lipopolysaccharide synthesis	0.461864	708	COG2148	pfam02397	NA	NA	Others	269	239	271	611.495	618.839	757.803	259.667	17.9258	662.712	82.4323	0.849522
2265145893	contig_61.62	ribosomal protein L25, Ctc-form	0.490029	702	COG1825	pfam01386	K02897	NA	Genetic Information Processing	368	146	270	843.694	381.267	761.459	261.333	111.253	662.14	246.694	0.848789
2265143340	contig_6.7	Homoserine dehydrogenase	0.503401	1323	COG0460	pfam01842, pfam00742, pfam03447	K00003	EC:1.1.1.3	Others	782	240	461	951.308	332.556	689.86	494.333	272.533	657.908	310.611	0.843364
2265146767	contig_117.118	hypothetical protein	0.482587	201	NA	NA	NA	NA	Hypothetical protein	14	150	50	112.1	1368.07	492.486	71.3333	70.4651	657.552	644.05	0.842908
2265143719	contig_10.11	Coenzyme F420-dependent N5,N10-methylene tetrahydromethanopterin reductase and related flavin-dependent oxidoreductases	0.505194	1059	COG2141	pfam00296	K00517	NA	Secundary metabolism	358	504	292	544.078	872.465	545.892	384.667	108.487	654.145	189.072	0.83854
2265145525	contig_48.49	ribosomal protein S5, bacterial/organelle type	0.489403	519	COG0098	pfam00333, pfam03719	K02988	NA	Genetic Information Processing	232	145	188	719.44	512.17	717.151	188.333	43.501	649.587	119.012	0.832697
2265143838	contig_12.13	3-hydroxyisobutyrate dehydrogenase and related beta-hydroxyacid dehydrogenases	0.54902	918	COG2084	pfam03446	K00020	EC:1.1.1.31	Others	381	334	284	667.969	666.986	612.485	333	48.5077	649.147	31.7537	0.832133
2265142946	contig_3.4	hypothetical protein	0.457447	564	NA	NA	NA	NA	BMC group A & GVP	272	109	230	776.183	354.291	807.363	203.667	84.6306	645.946	253.061	0.828029
2265143750	contig_10.11	FOG: CBS domain	0.477169	438	COG0517	pfam00571	NA	NA	Others	220	126	133	808.393	527.363	601.17	159.667	52.3673	645.642	145.698	0.82764
2265142614	contig_0.1	proton-translocating NADH-quinone oxidoreductase, chain L	0.528877	2199	COG1009	pfam00662, pfam00361	K00341	EC:1.6.5.3	Energy metabolism	771	913	677	564.291	761.13	609.514	787	118.811	644.978	103.1	0.826789
2265146919	contig_135.136	hypothetical protein	0.373016	126	NA	NA	NA	NA	Hypothetical protein	18	75	39	229.92	1091.2	612.793	44	28.8271	644.637	431.522	0.826352
2265145391	contig_45.46	translation elongation factor Ts	0.492462	597	COG0264	pfam00889, pfam00627	K02357	NA	Genetic Information Processing	236	152	249	636.227	466.748	825.743	212.333	52.653	642.906	179.591	0.824133
2265145739	contig_55.56	Ribosomal protein L10	0.486772	567	COG0244	pfam00466	K02864	NA	Genetic Information Processing	327	158	140	928.194	510.843	488.838	208.333	103.162	642.625	247.555	0.823773
2265146629	contig_102.103	NADH dehydrogenase I, D subunit	0.496241	1197	COG0649	pfam00346	K00333	EC:1.6.5.3	Energy metabolism	570	420	309	766.399	643.233	511.075	433	130.985	640.236	127.689	0.82071
2265142712	contig_0.1	Uncharacterized protein conserved in cyanobacteria	0.474227	582	COG4636	pfam05685	NA	NA	Others	148	307	160	409.273	967.005	544.273	205	88.5381	640.184	290.973	0.820643
2265144486	contig_23.24	dihydroxy-acid dehydratase	0.54881	1680	COG0129	pfam00920	K01687	EC:4.2.1.9	Metabolism of cofactors and vitamins	488	713	562	467.503	778.025	662.288	587.667	114.675	635.939	156.929	0.815202
2265146860	contig_128.129	hypothetical protein	0.473029	723	NA	NA	NA	NA	Hypothetical protein	186	358	211	414.046	907.733	577.782	251.667	92.9319	633.187	251.463	0.811674
2265144216	contig_18.19	adenosylmethionine-8-amino-7-oxononanoate transaminase	0.492341	1371	COG0161	pfam00202	K00833	EC:2.6.1.62	Metabolism of cofactors and vitamins	715	380	378	839.349	508.112	545.851	491	193.992	631.104	181.33	0.809004
2265143773	contig_10.11	MiaB-like tRNA modifying enzyme	0.530236	1356	COG0621	pfam00919, pfam04055	NA	NA	Others	713	328	408	846.26	443.432	595.69	483	203.162	628.461	203.404	0.805616
2265142830	contig_1.2	ABC-type multidrug transport system, ATPase component	0.476038	939	COG1131	pfam00005	K09687	NA	Membrane transport	515	162	325	882.705	316.273	685.232	334	176.672	628.07	287.51	0.805115
2265144439	contig_22.23	hypothetical protein	0.458177	801	NA	pfam13385	NA	NA	Hypothetical protein	625	112	147	1255.8	256.33	363.333	294.667	286.612	625.155	548.772	0.801378
2265145558	contig_49.50	malate dehydrogenase, NAD-dependent	0.523193	927	COG0039	pfam02866, pfam00056	K00024	EC:1.1.1.37	Central metabolism	153	443	343	265.635	876.067	732.545	313	147.309	624.749	319.173	0.800858
2265143544	contig_8.9	adenylylsulfate kinase (apsK)	0.47411	618	COG0529	pfam01583	K00860	EC:2.7.1.25	Sulfur metabolism	224	235	185	583.356	697.096	592.657	214.667	26.2742	624.37	63.1543	0.800371
2265143002	contig_3.4	Signal transduction histidine kinase	0.459933	1485	COG0642	pfam00512, pfam02518	NA	NA	Secundary metabolism	736	322	501	797.674	397.505	667.931	519.667	207.63	621.037	204.164	0.796099
2265142836	contig_1.2	hypothetical protein	0.476573	747	NA	NA	NA	NA	Hypothetical protein	357	181	245	769.169	444.192	649.33	261	89.0842	620.897	164.343	0.79592
2265146778	contig_118.119	hypothetical protein	0.402778	144	NA	NA	NA	NA	Hypothetical protein	4	119	22	44.7066	1514.95	302.469	48.3333	61.8574	620.708	785.086	0.795677
2265145776	contig_56.57	Pentaxin family.	0.484375	768	NA	pfam13385	NA	NA	Others	624	136	87	1307.67	324.632	224.274	282.333	296.905	618.858	598.634	0.793306
2265142641	contig_0.1	Threonine dehydrogenase and related Zn-dependent dehydrogenases	0.51472	1053	COG1063	pfam08240, pfam00107	K00008	EC:1.1.1.14	Others	461	315	319	704.607	548.397	599.767	365	83.1625	617.59	79.6153	0.791681
2265144658	contig_27.28	Predicted kinase related to galactokinase and mevalonate kinase	0.495751	1059	COG2605	pfam00288, pfam08544	K07031	EC:2.7.1.168	Others	405	335	351	615.507	579.912	656.192	363.667	36.6788	617.204	38.1685	0.791186
2265144343	contig_20.21	Predicted dehydrogenases and related proteins	0.525194	1032	COG0673	pfam01408, pfam02894	K16044	EC:1.1.1.-	Others	407	313	341	634.73	556.004	654.176	353.667	48.2632	614.97	51.9835	0.788322
2265145149	contig_39.40	hypothetical protein	0.442244	606	NA	NA	NA	NA	Hypothetical protein	203	290	131	539.135	877.281	427.975	208	79.6178	614.797	234.014	0.7881
2265143676	contig_9.10	Predicted dehydrogenases and related proteins	0.523383	1005	COG0673	pfam02894, pfam01408	NA	NA	Others	217	486	305	347.51	886.51	600.833	336	137.153	611.618	269.661	0.784025
2265147114	contig_168.169	proteasome accessory factor PafA2	0.482227	1491	NA	pfam03136	K13571	EC:6.3.2.-	Others	707	353	476	763.161	434.021	632.047	512	179.725	609.743	165.7	0.781621
2265146760	contig_116.117	Protein involved in biosynthesis of mitomycin antibiotics/polyketide fumonisin	0.510417	576	COG5285	pfam05721	NA	NA	phyH-domain containing proteins	411	76	127	1148.4	241.882	436.517	204.667	180.5	608.933	477.221	0.780584
2265143374	contig_7.8	Predicted dehydrogenases and related proteins	0.529353	1005	COG0673	pfam01408, pfam02894	NA	NA	Others	507	274	260	811.925	499.802	512.186	347	138.741	607.971	176.738	0.77935
2265145159	contig_39.40	hypothetical protein	0.496296	270	NA	NA	NA	NA	Others	43	128	95	256.318	869.079	696.594	88.6667	42.8525	607.33	315.983	0.778529
2265144961	contig_35.36	Predicted dehydrogenases and related proteins	0.553656	1053	COG0673	pfam01408	NA	NA	Others	371	318	370	567.048	553.62	695.654	353	30.315	605.441	78.4151	0.776107
2265146801	contig_121.122	hypothetical protein	0.454545	198	NA	NA	NA	NA	Hypothetical protein	31	132	33	251.983	1222.14	329.966	65.3333	57.7437	601.364	539.023	0.77088
2265143960	contig_14.15	Mannose-6-phosphate isomerase	0.437158	366	COG0662	pfam01050	NA	NA	Others	101	146	116	444.134	731.282	627.476	121	22.9129	600.964	145.398	0.770368
2265143185	contig_4.5	Peroxiredoxin	0.477541	423	COG1225	pfam00578	NA	NA	Cell redox homeostasis	111	191	118	422.335	827.763	552.283	140	44.3058	600.794	207.022	0.77015
2265143520	contig_8.9	Transposase and inactivated derivatives	0.47079	291	COG2963	pfam01527	NA	NA	Transposase	71	133	84	392.681	837.861	571.487	96	32.6956	600.676	224.021	0.769999
2265144437	contig_22.23	Protein involved in biosynthesis of mitomycin antibiotics/polyketide fumonisin	0.528736	783	COG5285	pfam05721	NA	NA	phyH-domain containing proteins	177	273	316	363.819	639.167	798.997	255.333	71.1641	600.661	220.13	0.76998
2265144626	contig_27.28	Protease subunit of ATP-dependent Clp proteases	0.464345	603	COG0740	pfam00574	K01358	EC:3.4.21.92	Others	312	135	168	832.744	410.421	551.584	205	94.1223	598.25	214.994	0.766889
2265145366	contig_44.45	anaerobic sulfatase-maturating enzyme	0.494481	1359	COG0641	pfam13353, pfam02810, pfam13186, pfam04055	K06871	NA	Others	499	490	371	590.956	660.982	540.474	453.333	71.4446	597.471	60.5179	0.76589
2265146184	contig_72.73	Predicted thioesterase	0.479616	417	COG0824	pfam03061	K07107	EC:3.1.2.-	Others	186	117	115	717.879	514.355	545.986	139.333	40.4269	592.74	109.521	0.759826
2265145151	contig_39.40	hypothetical protein	0.461712	444	NA	NA	NA	NA	Hypothetical protein	32	257	134	115.996	1061.12	597.505	141	112.663	591.539	472.589	0.758287
2265144840	contig_31.32	glycine oxidase ThiO	0.509284	1131	COG0665	pfam01266	K03153	EC:1.4.3.19	Metabolism of cofactors and vitamins	195	507	385	277.489	821.786	673.935	362.333	157.23	591.07	281.451	0.757685
2265145216	contig_40.41	Uncharacterized conserved protein	0.476636	321	COG1359	pfam03992	NA	NA	Others	70	157	85	350.968	896.619	524.245	104	46.5081	590.61	278.814	0.757096
2265145392	contig_45.46	ribosome recycling factor	0.493056	576	COG0233	pfam01765	K02838	NA	Others	189	146	225	528.097	464.669	773.357	186.667	39.5517	588.708	163.026	0.754657
2265144394	contig_21.22	hypothetical protein	0.494792	576	NA	NA	NA	NA	Hypothetical protein	452	68	81	1262.96	216.421	278.409	200.333	218.047	585.93	587.145	0.751097
2265147124	contig_170.171	Acetyl-CoA carboxylase beta subunit	0.516796	774	COG0777	pfam01039	K01963	EC:6.4.1.2	Secundary metabolism	582	95	126	1210.2	225.007	322.292	267.667	272.662	585.832	542.9	0.750971
2265142828	contig_1.2	cytochrome c oxidase, subunit II	0.442943	666	COG1622	pfam02790, pfam00116	K02275	EC:1.9.3.1	Energy metabolism	201	239	205	485.731	657.865	609.396	215	20.8806	584.331	88.7622	0.749046
2265143562	contig_8.9	translation elongation factor P	0.467742	558	COG0231	pfam08207, pfam01132, pfam09285	K02356	NA	Genetic Information Processing	412	75	89	1188.33	246.4	315.774	192	190.654	583.501	524.945	0.747983
2265145876	contig_60.61	Proto-chlorophyllide reductase 57 kD subunit.	0.502415	414	NA	pfam08369	NA	NA	Others	175	142	92	680.318	628.784	439.954	136.333	41.7892	583.019	126.548	0.747364
2265143024	contig_3.4	Predicted nucleic acid-binding protein, contains PIN domain	0.382114	246	COG2402	NA	NA	NA	Others	24	99	106	157.018	737.757	853.082	76.3333	45.4569	582.619	373.064	0.746852
2265142692	contig_0.1	Protein involved in biosynthesis of mitomycin antibiotics/polyketide fumonisin	0.501263	792	COG5285	pfam05721	NA	NA	phyH-domain containing proteins	310	250	213	629.957	578.666	532.445	257.667	48.9524	580.356	48.778	0.743951
2265144955	contig_34.35	hypothetical protein	0.471781	1134	NA	NA	NA	NA	Hypothetical protein	352	338	392	499.579	546.408	684.373	360.667	28.0238	576.787	96.0699	0.739375
2265146436	contig_85.86	Uncharacterized conserved small protein	0.436364	330	COG5606	pfam13744	NA	NA	Others	104	71	138	507.217	394.419	827.914	104.333	33.5012	576.516	224.903	0.739029
2265143612	contig_9.10	Predicted metal-dependent hydrolase	0.488987	681	COG1878	pfam04199	NA	NA	Others	168	303	177	397.042	815.659	514.572	216	75.4785	575.758	215.912	0.738056
2265143953	contig_13.14	hypothetical protein	0.496377	828	NA	NA	NA	NA	Hypothetical protein	314	228	256	610.342	504.798	612.11	266	43.8634	575.75	61.4527	0.738047
2265146387	contig_81.82	hypothetical protein	0.471698	636	COG3417	pfam13036	K07337	NA	Hypothetical protein	265	143	206	670.599	412.185	641.254	204.667	61.0109	574.679	141.487	0.736674
2265144887	contig_32.33	hypothetical protein	0.477865	768	NA	pfam13385	NA	NA	Hypothetical protein	266	317	159	557.435	756.678	409.879	247.333	80.637	574.664	174.04	0.736655
2265147312	contig_234.235	hypothetical protein	0.527778	216	NA	NA	NA	NA	Hypothetical protein	57	76	71	424.713	645.02	650.766	68	9.84886	573.499	128.885	0.735161
2265146026	contig_66.67	Nuclease subunit of the excinuclease complex	0.495277	741	COG0322	pfam02151, pfam01541	NA	NA	Genetic Information Processing	192	240	265	417.02	593.754	708.024	232.333	37.099	572.932	146.615	0.734435
2265143447	contig_7.8	twin arginine-targeting protein translocase, TatA/E family	0.469484	213	COG1826	pfam02416	K03116	NA	Membrane transport	118	41	51	891.613	352.872	474.035	70	41.8688	572.84	282.635	0.734316
2265144876	contig_32.33	Predicted metal-dependent hydrolase of the TIM-barrel fold	0.514652	1092	COG2159	pfam04909	K07045	NA	Others	275	430	325	405.307	721.87	589.224	343.333	79.1096	572.134	158.972	0.733411
2265143553	contig_8.9	RNA polymerase sigma factor, sigma-70 family	0.465636	582	COG1595	pfam08281, pfam04542	K03088	NA	Genetic Information Processing	216	194	148	597.317	611.071	503.453	186	34.6987	570.614	58.5682	0.731462
2265142774	contig_0.1	ATP-dependent 26S proteasome regulatory subunit	0.505804	1809	COG1222	pfam00004	K13527	NA	Others	663	494	562	589.86	500.612	615.06	573	85.0353	568.511	60.1368	0.728767
2265144544	contig_24.25	ribosomal protein L31	0.476852	216	COG0254	pfam01197	K02909	NA	Genetic Information Processing	65	67	71	484.322	568.636	650.766	67.6667	3.05505	567.908	83.2245	0.727993
2265143097	contig_4.5	L-alanine-DL-glutamate epimerase and related enzymes of enolase superfamily	0.496144	1167	COG4948	pfam01188, pfam13378	NA	NA	Others	520	282	320	717.144	442.987	542.874	374	127.859	567.669	138.75	0.727687
2265143362	contig_7.8	hypothetical protein	0.463824	774	NA	pfam13385	NA	NA	Hypothetical protein	188	327	210	390.923	774.497	537.153	241.667	74.715	567.525	193.582	0.727502
2265146237	contig_74.75	Predicted dehydrogenases and related proteins	0.52514	1074	COG0673	pfam01408	NA	NA	Others	281	451	277	421.091	769.813	510.617	336.333	99.3244	567.174	181.11	0.727053
2265145106	contig_38.39	2,4-dihydroxyhept-2-ene-1,7-dioic acid aldolase	0.52218	789	COG3836	pfam03328	NA	NA	Others	201	317	221	410.009	736.539	554.543	246.333	62.0108	567.03	163.623	0.726869
2265146978	contig_145.146	Signal recognition particle GTPase	0.495413	327	COG0541	pfam02978	NA	NA	Others	90	131	84	442.965	734.407	508.571	101.667	25.5799	561.981	152.886	0.720396
2265144588	contig_26.27	Geranylgeranyl pyrophosphate synthase	0.504225	1065	COG0142	pfam00348	K13789	EC:2.5.1.1, EC:2.5.1.29, EC:2.5.1.10	Secundary metabolism	374	344	283	565.192	592.137	526.086	333.667	46.3717	561.138	33.2114	0.719316
2265147113	contig_168.169	proteasome ATPase	0.468347	1785	COG1222	pfam00004	K13527	NA	Others	940	379	400	847.547	389.237	443.651	573	318.005	560.145	250.38	0.718043
2265145872	contig_60.61	Uncharacterized conserved protein	0.413333	225	COG2442	pfam04255	NA	NA	Others	150	51	21	1072.96	415.529	184.781	74	67.5056	557.756	460.854	0.71498
2265143110	contig_4.5	general secretion pathway protein G	0.476821	453	COG2165	pfam08334	K02456	NA	Membrane transport	121	160	136	429.894	647.493	594.375	139	19.6723	557.254	113.45	0.714337
2265146386	contig_81.82	threonyl-tRNA synthetase	0.508949	1788	COG0441	pfam03129, pfam00587, pfam07973	K01868	EC:6.1.1.3	Genetic Information Processing	418	775	450	376.256	794.598	498.27	547.667	197.526	556.375	215.139	0.713209
2265142832	contig_1.2	Cytochrome c, mono- and diheme variants	0.488656	1719	COG2010	pfam09459, pfam13442	NA	NA	Others	814	364	441	762.119	388.185	507.905	539.667	240.679	552.736	190.956	0.708546
2265143833	contig_12.13	Phosphomannose isomerase	0.524324	1110	COG1482	NA	K01809	EC:5.3.1.8	Others	493	302	249	714.822	498.766	444.116	348	128.339	552.568	143.148	0.70833
2265147313	contig_234.235	Mannose-6-phosphate isomerase	0.548098	447	COG0662	pfam07883	NA	NA	Others	135	157	119	486.072	643.881	527.059	137	19.0788	552.337	81.8849	0.708034
2265144472	contig_23.24	ketol-acid reductoisomerase	0.532729	993	COG0059	pfam01450, pfam07991	K00053	EC:1.1.1.86	Metabolism of cofactors and vitamins	232	346	319	376.022	638.763	636.006	299	59.5735	550.264	150.904	0.705376
2265147219	contig_193.194	ATP:cob(I)alamin adenosyltransferase	0.504604	543	COG2096	pfam01923	NA	NA	Others	80	278	130	237.118	938.552	473.984	162.667	102.963	549.884	356.823	0.70489
2265146867	contig_128.129	hypothetical protein	0.444444	162	NA	NA	NA	NA	Hypothetical protein	10	125	11	99.348	1414.52	134.43	48.6667	66.1085	549.432	749.391	0.70431
2265146771	contig_118.119	Predicted phosphohydrolases	0.483333	840	COG1409	pfam12850	NA	NA	Others	310	242	223	593.959	528.14	525.588	258.333	45.742	549.229	38.7583	0.70405
2265142848	contig_1.2	Uncharacterized protein conserved in bacteria	0.522171	1308	COG4102	pfam07394	NA	NA	Others	727	237	275	894.542	332.165	416.241	413	272.595	547.649	303.345	0.702025
2265146803	contig_121.122	hypothetical protein	0.47619	231	NA	NA	NA	NA	Hypothetical protein	22	125	58	153.28	991.999	497.091	68.3333	52.2717	547.457	421.622	0.701778
2265146990	contig_146.147	hypothetical protein	0.504182	837	NA	pfam13385	NA	NA	Hypothetical protein	203	337	216	390.342	738.104	510.915	252	73.8986	546.453	176.584	0.700492
2265145527	contig_48.49	ribosomal protein L6, bacterial type	0.47193	570	COG0097	pfam00347	K02933	NA	Genetic Information Processing	210	106	203	592.951	340.914	705.085	173	58.1292	546.316	186.511	0.700316
2265144339	contig_20.21	hypothetical protein	0.494302	702	NA	NA	NA	NA	Hypothetical protein	233	229	179	534.187	598.014	504.819	213.667	30.0888	545.673	47.6475	0.699492
2265143367	contig_7.8	Predicted dehydrogenases and related proteins	0.508571	1050	COG0673	pfam02894, pfam01408	NA	NA	Others	322	363	270	493.561	633.768	509.09	318.333	46.6083	545.473	76.8591	0.699235
2265147095	contig_165.166	5''-deoxy-5''-methylthioadenosine phosphorylase	0.532634	858	COG0005	pfam01048	K00772	EC:2.4.2.28	Others	310	232	241	581.498	495.694	556.096	261	42.6732	544.43	44.0757	0.697897
2265143214	contig_5.6	hypothetical protein	0.502075	723	NA	NA	NA	NA	Hypothetical protein	201	188	258	447.437	476.686	706.483	215.667	37.2335	543.535	141.872	0.696751
2265142880	contig_3.4	Anti-sigma regulatory factor (Ser/Thr protein kinase)	0.475877	456	COG2172	pfam13581	K04757	EC:2.7.11.1	Genetic Information Processing	184	72	159	649.422	289.455	690.323	138.333	58.7906	543.067	220.584	0.69615
2265142616	contig_0.1	proton-translocating NADH-quinone oxidoreductase, chain M	0.503255	1536	COG1008	pfam00361	K00342	EC:1.6.5.3	Energy metabolism	534	480	384	559.531	572.879	494.949	466	75.9737	542.453	41.6779	0.695363
2265145540	contig_48.49	50S ribosomal protein L4, bacterial/organelle	0.487768	654	COG0088	pfam00573	K02926	NA	Genetic Information Processing	360	88	163	885.929	246.671	493.435	203.667	140.486	542.012	322.386	0.694798
2265142642	contig_0.1	hypothetical protein	0.430556	288	NA	NA	NA	NA	Hypothetical protein	70	127	62	391.183	808.397	426.206	86.3333	35.4448	541.928	231.432	0.694691
2265144162	contig_17.18	hypothetical protein	0.526589	771	NA	pfam13385	NA	NA	Hypothetical protein	210	161	312	438.368	382.811	801.162	227.667	77.0346	540.78	227.201	0.693219
2265143540	contig_8.9	Dinucleotide-utilizing enzymes involved in molybdopterin and thiamine biosynthesis family 2	0.481982	222	COG0476	pfam05237	NA	NA	Others	74	63	63	536.479	520.236	561.833	66.6667	6.35085	539.516	20.9642	0.691599
2265147180	contig_183.184	2,4-dihydroxyhept-2-ene-1,7-dioic acid aldolase	0.533069	756	COG3836	pfam03328	K02510	EC:4.1.2.-	Others	127	330	209	270.369	800.213	547.324	222	102.122	539.302	265.013	0.691324
2265145440	contig_46.47	Cytochrome c biogenesis factor	0.472799	2022	COG1138	pfam01578	K02198	NA	Others	199	1062	507	158.397	962.845	496.417	589.333	437.351	539.22	403.929	0.691219
2265142612	contig_0.1	NADH:ubiquinone oxidoreductase subunit 6 (chain J)	0.516008	531	COG0839	pfam00499	K00339	EC:1.6.5.3	Energy metabolism	160	182	134	484.953	628.333	499.609	158.667	24.0278	537.632	78.8909	0.689183
2265143277	contig_5.6	hypothetical protein	0.455939	261	NA	NA	NA	NA	Hypothetical protein	118	66	55	727.639	463.571	417.198	79.6667	33.6502	536.136	167.459	0.687266
2265142713	contig_0.1	Predicted archaeal kinase (sugar kinase superfamily)	0.502945	849	COG1829	pfam00288	K06982	EC:2.7.1.169	Metabolism of cofactors and vitamins	553	133	114	1048.31	287.182	265.838	266.667	248.154	533.778	445.729	0.684243
2265144952	contig_34.35	sugar transferase, PEP-CTERM/EpsH1 system associated	0.495994	1248	COG0438	pfam13692	K00786	NA	Others	546	306	282	704.129	449.49	447.357	378	145.986	533.659	147.635	0.68409
2265145224	contig_40.41	Predicted dehydrogenases and related proteins	0.505556	1080	COG0673	pfam01408	NA	NA	Others	205	442	296	305.495	750.26	542.61	314.333	119.559	532.788	222.545	0.682975
2265145878	contig_60.61	radical SAM additional 4Fe4S-binding domain	0.516813	1368	COG0535	pfam04055, pfam08369, pfam13394, pfam13186	NA	NA	Others	523	378	329	615.304	506.546	476.135	410	100.881	532.662	73.1679	0.682812
2265146125	contig_69.70	Domain of Unknown Function (DUF1080).	0.523169	669	NA	pfam06439	NA	NA	Others	45	238	283	108.258	652.175	837.491	188.667	126.437	532.641	379.027	0.682786
2265142658	contig_0.1	Uncharacterized protein conserved in bacteria	0.505772	1386	COG5267	pfam08811	NA	NA	Others	410	441	376	476.096	583.295	537.087	409	32.5115	532.16	53.7692	0.682168
2265146630	contig_102.103	NADH (or F420H2) dehydrogenase, subunit C	0.473588	549	COG0852	pfam00329	K00332	EC:1.6.5.3	Energy metabolism	329	89	92	964.49	297.188	331.769	170	137.706	531.149	375.683	0.680873
2265142675	contig_0.1	Metal-dependent hydrolases of the beta-lactamase superfamily I	0.479401	801	COG1235	pfam12706	K06167	NA	Others	198	197	301	397.839	450.865	743.968	232	59.7578	530.891	186.425	0.680542
2265146141	contig_70.71	hypothetical protein	0.485915	426	NA	NA	NA	NA	Hypothetical protein	183	90	110	691.378	387.299	511.214	127.667	48.9524	529.964	152.904	0.679354
2265143162	contig_4.5	Predicted transcription factor, homolog of eukaryotic MBF1	0.458034	417	COG1813	pfam01381	NA	NA	Others	10	263	83	38.5956	1156.2	394.06	118.667	130.216	529.618	571.001	0.678911
2265143751	contig_10.11	FOG: CBS domain	0.451311	534	COG0517	pfam00571	NA	NA	Others	249	79	152	750.468	271.206	563.537	160	85.2819	528.404	241.555	0.677354
2265144506	contig_24.25	hypothetical protein	0.502688	372	NA	NA	NA	NA	Hypothetical protein	145	105	82	627.335	517.439	436.406	110.667	31.88	527.06	95.8271	0.675631
2265144540	contig_24.25	Predicted dehydrogenases and related proteins	0.529464	1137	COG0673	pfam02894, pfam01408	NA	NA	Others	581	257	197	822.413	414.368	343.025	345	206.572	526.602	258.651	0.675044
2265145519	contig_48.49	DNA-directed RNA polymerase, alpha subunit, bacterial and chloroplast-type	0.471569	1020	COG0202	pfam01193, pfam01000, pfam03118	K03040	EC:2.7.7.6	Genetic Information Processing	355	300	243	560.147	539.181	471.657	299.333	56.003	523.662	46.2415	0.671275
2265143499	contig_8.9	DNA polymerase III, beta subunit	0.491848	1104	COG0592	pfam02768, pfam02767, pfam00712	K02338	EC:2.7.7.7	Genetic Information Processing	352	201	402	513.154	333.765	720.903	318.333	104.644	522.607	193.742	0.669923
2265142826	contig_1.2	Uncharacterized protein required for cytochrome oxidase assembly	0.506863	1020	COG1612	pfam02628	K02259	NA	Energy metabolism	284	234	360	448.118	420.561	698.751	292.667	63.4455	522.477	153.279	0.669756
2265144457	contig_23.24	S-methyl-5-thioribose-1-phosphate isomerase	0.536023	1041	COG0182	pfam01008	K08963	EC:5.3.1.23	Others	405	219	289	626.15	385.662	549.626	304.333	93.9432	520.479	122.865	0.667196
2265146290	contig_77.78	hypothetical protein	0.428571	336	NA	NA	NA	NA	Hypothetical protein	120	83	90	574.799	452.848	530.302	97.6667	19.6554	519.316	61.7136	0.665705
2265143336	contig_6.7	3-oxoacyl-(acyl-carrier-protein) reductase	0.516981	795	COG1028	pfam00106	K00059	EC:1.1.1.100	Metabolism of cofactors and vitamins	169	220	284	342.132	507.305	707.247	224.333	57.6223	518.895	182.833	0.665164
2265145578	contig_49.50	hypothetical protein	0.418269	624	NA	NA	NA	NA	Hypothetical protein	22	349	149	56.743	1025.31	472.739	173.333	164.852	518.263	485.884	0.664355
2265146268	contig_75.76	Predicted membrane protein	0.48688	1029	COG2035	pfam04018	K08974	NA	Others	438	176	289	685.067	313.553	556.036	301	131.412	518.218	188.622	0.664297
2265145526	contig_48.49	ribosomal protein L18, bacterial type	0.525745	369	COG0256	pfam00861	K02881	NA	Genetic Information Processing	16	79	203	69.7859	392.477	1089.16	99.3333	95.1438	517.139	520.993	0.662914
2265145270	contig_41.42	RNA polymerase sigma factor, sigma-70 family	0.460573	558	COG1595	pfam08281, pfam04542	K03088	NA	Genetic Information Processing	278	115	104	801.835	377.813	368.994	165.667	97.4389	516.214	247.394	0.661728
2265146390	contig_81.82	hypothetical protein	0.51626	1476	NA	pfam13709	NA	NA	Hypothetical protein	207	688	348	225.714	854.506	466.781	414.333	247.266	515.667	317.234	0.661027
2265143087	contig_4.5	protein-export membrane protein, SecD/SecF family	0.485395	1164	COG0341	pfam07549, pfam02355	K03074	NA	Membrane transport	518	220	283	716.227	346.484	481.342	340.333	157.055	514.684	187.113	0.659767
2265147314	contig_234.235	Uncharacterized protein conserved in cyanobacteria	465	600	COG4636	pfam05685	NA	NA	Others	322	143	73	863.732	436.916	240.875	179.333	128.415	513.841	318.474	0.658686
2265145038	contig_36.37	secondary thiamine-phosphate synthase enzyme	0.469586	411	COG0432	pfam01894	NA	NA	Others	141	137	78	552.143	611.071	375.727	118.667	35.2751	512.981	122.462	0.657583
2265146940	contig_138.139	conserved hypothetical protein, cofD-related	0.474699	1245	COG0391	pfam01933	NA	NA	Others	246	317	474	318.009	466.77	753.753	345.667	116.672	512.844	221.495	0.657408
2265144100	contig_15.16	Dehydrogenases with different specificities (related to short-chain alcohol dehydrogenases)	0.503788	792	COG1028	pfam13561	K00059	EC:1.1.1.100	Metabolism of cofactors and vitamins	252	239	188	512.094	553.205	469.951	226.333	33.828	511.75	41.6279	0.656006
2265145785	contig_56.57	Transposase and inactivated derivatives	0.45845	1071	COG0675	pfam01385, pfam07282	K07496	NA	Transposase	477	227	232	716.808	388.552	428.863	312	142.916	511.408	179.02	0.655567
2265144586	contig_26.27	hypothetical protein	0.524109	477	NA	NA	NA	NA	Hypothetical protein	222	64	129	749.046	245.966	535.416	138.333	79.4124	510.143	252.491	0.653945
2265145518	contig_48.49	ribosomal protein L17	0.491358	405	COG0203	pfam01196	K02879	NA	Genetic Information Processing	135	118	94	536.479	534.122	459.508	115.667	20.5994	510.036	43.7748	0.653809
2265147012	contig_149.150	Hemolysins and related proteins containing CBS domains	0.485063	1272	COG1253	pfam01595, pfam00571, pfam03471	NA	NA	Others	603	212	296	762.965	305.536	460.707	370.333	205.826	509.736	232.622	0.653424
2265146553	contig_94.95	ribosomal protein S6	0.446502	486	COG0360	pfam01250	K02990	NA	Genetic Information Processing	239	74	112	791.472	279.131	456.249	141.667	86.4079	508.951	260.205	0.652418
2265144251	contig_19.20	cell division protein FtsZ	0.520122	1317	COG0206	pfam00091, pfam12327	K03531	NA	Others	496	249	381	606.136	346.599	572.742	375.333	123.597	508.492	141.195	0.65183
2265146836	contig_125.126	oligopeptide/dipeptide ABC transporter, ATP-binding protein, C-terminal domain	0.532791	2211	COG0444	pfam08352, pfam00005	K02032	NA	Others	956	470	490	695.894	389.693	438.76	638.667	275.001	508.116	164.461	0.651347
2265146475	contig_88.89	Uncharacterized protein conserved in cyanobacteria	0.51182	846	COG4636	pfam05685	NA	NA	Others	269	261	191	511.748	565.566	446.975	240.333	42.9108	508.096	59.3799	0.651322
2265144160	contig_17.18	ASPIC and UnbV./FG-GAP repeat.	0.500882	1701	NA	pfam13517, pfam07593	NA	NA	ELP	823	346	320	778.699	372.894	372.448	496.333	283.2	508.014	234.421	0.651216
2265142987	contig_3.4	Predicted dehydrogenases and related proteins	0.536473	1083	COG0673	pfam01408	NA	NA	Others	213	410	280	316.538	694.015	511.858	301	100.165	507.47	188.777	0.650519
2265147281	contig_220.221	Tfp pilus assembly protein PilF	0.482456	456	COG3063	pfam13414	NA	NA	ELP	164	152	76	578.833	611.071	329.966	130.667	47.7214	506.623	153.837	0.649434
2265146714	contig_110.111	hypothetical protein	0.496229	1989	NA	NA	NA	NA	Hypothetical protein	677	524	490	547.808	482.958	487.732	563.667	99.6109	506.166	36.1416	0.648848
2265146483	contig_89.90	TonB family C-terminal domain	0.457023	954	COG0810	pfam03544	NA	NA	Membrane transport	538	132	170	907.628	253.652	352.794	280	224.241	504.691	352.457	0.646957
2265142837	contig_1.2	Cytochrome c, mono- and diheme variants	0.453782	357	COG2010	pfam13442	NA	NA	Others	105	61	131	473.364	313.238	726.479	99	35.3836	504.36	208.357	0.646533
2265146439	contig_85.86	Rhodanese-related sulfurtransferase	0.525862	696	COG2897	pfam00581	K01011	EC:2.8.1.1, EC:2.8.1.2	Sulfur metabolism	222	189	176	513.355	497.812	500.638	195.667	23.7136	503.935	8.27941	0.645988
2265145562	contig_49.50	Protein involved in biosynthesis of mitomycin antibiotics/polyketide fumonisin	0.552688	930	COG5285	pfam05721	NA	NA	phyH-domain containing proteins	298	204	276	515.712	402.124	587.552	259.333	49.1664	501.796	93.4937	0.643246
2265142632	contig_0.1	Protein involved in biosynthesis of mitomycin antibiotics/polyketide fumonisin	0.522831	876	COG5285	pfam05721	NA	NA	phyH-domain containing proteins	244	276	212	448.291	577.588	479.128	244	32	501.669	67.5315	0.643083
2265142723	contig_0.1	Protein of unknown function (DUF1549)./Protein of unknown function (DUF1553).	0.500392	2550	NA	pfam07587, pfam07583	NA	NA	Others	717	728	681	452.536	523.365	528.722	708.667	24.5832	501.541	42.5238	0.642919
2265146491	contig_90.91	catalase/peroxidase HPI	0.5621	2190	COG0376	pfam00141	K03782	EC:1.11.1.21	Cell redox homeostasis	505	813	500	371.126	680.549	452.008	606	179.285	501.228	160.476	0.642517
2265147249	contig_204.205	proteasome, alpha subunit, bacterial type	0.505464	732	COG0638	pfam00227	K03432	EC:3.4.25.1	Others	268	135	213	589.248	338.093	576.088	205.333	66.8306	501.143	141.359	0.642408
2265145533	contig_48.49	ribosomal protein L29	0.483092	207	COG0255	pfam00831	K02904	NA	Genetic Information Processing	119	25	37	925.232	221.403	353.876	60.3333	51.1599	500.17	374.026	0.641162
2265142771	contig_0.1	20S proteasome, alpha and beta subunits	0.502299	870	COG0638	pfam00227	K03433	EC:3.4.25.1	Others	315	213	205	582.727	448.821	466.503	244.333	61.3297	499.351	72.7456	0.640111
2265145660	contig_52.53	hypothetical protein	0.40566	636	NA	NA	NA	NA	Hypothetical protein	13	387	112	32.8973	1115.49	348.643	170.667	193.779	499.011	556.742	0.639676
2265147008	contig_148.149	hypothetical protein	0.5	192	NA	NA	NA	NA	Hypothetical protein	93	33	39	779.571	315.084	402.146	55	33.0454	498.934	246.907	0.639576
2265143437	contig_7.8	hypothetical protein	0.428571	294	NA	NA	NA	NA	Hypothetical protein	122	57	70	667.862	355.419	471.38	83	34.3948	498.22	157.941	0.638662
2265143522	contig_8.9	Amidases related to nicotinamidase	0.538462	780	COG1335	pfam00857	NA	NA	Others	185	235	219	381.726	552.315	555.865	213	25.5343	496.635	99.5304	0.63663
2265142994	contig_3.4	hypothetical protein	0.451219	246	NA	NA	NA	NA	Hypothetical protein	23	78	94	150.476	581.263	756.507	65	37.2424	496.082	311.866	0.635921
2265146679	contig_107.108	Aspartate/tyrosine/aromatic aminotransferase	0.506803	1176	COG0436	pfam00155	K14261	EC:2.6.1.-	Others	424	298	263	580.273	464.539	442.76	328.333	84.6778	495.858	73.9129	0.635633
2265142908	contig_3.4	6-pyruvoyl-tetrahydropterin synthase	0.480676	828	COG0720	pfam01242	K01737	EC:4.2.3.12	Metabolism of cofactors and vitamins	358	137	204	695.868	303.322	487.775	233	113.318	495.655	196.392	0.635374
2265147189	contig_184.185	UDP-N-acetylmuramyl pentapeptide phosphotransferase/UDP-N-acetylglucosamine-1-phosphate transferase	0.440613	261	COG0472	NA	NA	NA	Others	134	41	49	826.301	287.976	371.686	74.6667	51.5396	495.321	289.677	0.634946
2265144581	contig_26.27	Ferredoxin subunits of nitrite reductase and ring-hydroxylating dioxygenases	0.46789	327	COG2146	pfam00355	K05710	NA	Others	59	92	112	290.388	515.767	678.095	87.6667	26.7644	494.75	194.706	0.634213
2265143115	contig_4.5	translation elongation factor EF-G	0.500963	2076	COG0480	pfam03764, pfam00009, pfam00679, pfam03144	K02355	NA	Genetic Information Processing	492	605	596	381.427	534.246	568.38	564.333	62.8039	494.685	99.5573	0.63413
2265144509	contig_24.25	hypothetical protein	0.500669	747	NA	pfam13385	NA	NA	Hypothetical protein	217	199	199	467.534	488.366	527.415	205	10.3923	494.438	30.3988	0.633814
2265145079	contig_37.38	hypothetical protein	0.486692	789	NA	NA	NA	NA	Hypothetical protein	226	286	142	461.005	664.511	356.313	218	72.3326	493.943	156.717	0.633179
2265146551	contig_94.95	Methylase involved in ubiquinone/menaquinone biosynthesis	0.519713	837	COG2226	pfam13847	NA	NA	Others	30	423	210	57.6859	926.463	496.723	221	196.731	493.624	434.397	0.63277
2265144500	contig_23.24	hypothetical protein	0.480047	852	NA	NA	NA	NA	Hypothetical protein	417	159	151	787.718	342.114	350.879	242.333	151.319	493.57	254.777	0.632701
2265145831	contig_58.59	Anti-sigma regulatory factor (Ser/Thr protein kinase)	0.454338	438	COG2172	pfam13581	NA	NA	Genetic Information Processing	83	114	154	304.985	477.138	696.092	117	35.5949	492.738	196.02	0.631635
2265142672	contig_0.1	ABC-type antimicrobial peptide transport system, permease component	0.503072	1302	COG0577	pfam12704, pfam02687	K02004	NA	Membrane transport	473	327	282	584.688	460.416	428.803	360.667	99.8516	491.302	82.4046	0.629794
2265144711	contig_28.29	hypothetical protein	0.459971	687	NA	pfam01850	NA	NA	Hypothetical protein	63	321	163	147.59	856.567	469.733	182.333	130.082	491.297	354.98	0.629787
2265143802	contig_11.12	putative regulatory protein, FmdB family	0.484568	324	COG2331	pfam09723	NA	NA	Others	88	73	102	437.131	413.039	623.269	87.6667	14.5029	491.146	115.054	0.629594
2265145308	contig_43.44	phospho-2-dehydro-3-deoxyheptonate aldolase	0.513274	1017	COG2876	pfam00793	K03856	EC:2.5.1.54	Others	249	285	290	394.051	513.733	564.543	274.667	22.3681	490.776	87.5337	0.629119
2265147386	contig_274.275	Uncharacterized conserved protein related to C-terminal domain of eukaryotic chaperone, SACSIN	0.497455	786	COG2250	pfam05168, pfam01909	NA	NA	Others	245	231	169	501.67	538.769	425.681	215	40.4475	488.707	57.6477	0.626466
2265145887	contig_61.62	selenium donor protein	0.522876	765	COG0709	pfam02769	K01008	EC:2.7.9.3	Others	241	251	138	507.025	601.486	357.139	210	62.554	488.55	123.217	0.626266
2265145441	contig_46.47	Cytochrome c-type biogenesis protein CcmE	0.462222	450	COG2332	pfam03100	K02197	NA	Others	93	173	97	332.617	704.769	426.756	121	45.0777	488.047	193.499	0.625621
2265146319	contig_78.79	hypothetical protein	0.442308	468	NA	NA	NA	NA	Hypothetical protein	120	175	86	412.676	685.497	363.808	127	44.911	487.327	173.351	0.624698
2265146142	contig_70.71	Glycosyltransferase	0.49151	1119	COG0438	pfam00534	NA	NA	Others	312	224	365	448.744	366.97	645.777	300.333	71.2203	487.164	143.319	0.624489
2265144905	contig_32.33	hypothetical protein	0.496894	483	NA	NA	NA	NA	Hypothetical protein	266	65	80	886.357	246.706	327.916	137	111.969	486.993	348.235	0.62427
2265144199	contig_18.19	general secretion pathway protein G	0.495614	456	COG2165	pfam08334	K02456	NA	Membrane transport	117	198	58	412.948	796.001	251.816	124.333	70.2875	486.922	279.532	0.624178
2265146023	contig_66.67	Protein involved in biosynthesis of mitomycin antibiotics/polyketide fumonisin	0.506388	861	COG5285	pfam05721	NA	NA	phyH-domain containing proteins	236	257	205	441.147	547.196	471.38	232.667	26.1598	486.574	54.6332	0.623733
2265147013	contig_149.150	metalloprotein, YbeY/UPF0054 family	0.523474	426	COG0319	pfam02130	K07042	NA	Others	138	81	125	521.367	348.569	580.926	114.667	29.8719	483.621	120.69	0.619947
2265144518	contig_24.25	Inosine-uridine nucleoside N-ribohydrolase	0.50974	924	COG1957	pfam01156	NA	NA	Others	253	293	199	440.679	581.311	426.384	248.333	47.1734	482.792	85.6195	0.618884
2265143538	contig_8.9	hypothetical protein	0.494444	360	NA	NA	NA	NA	Hypothetical protein	87	145	58	388.947	738.378	318.967	96.6667	44.2982	482.097	224.687	0.617994
2265144336	contig_20.21	Predicted oxidoreductases (related to aryl-alcohol dehydrogenases)	0.533546	939	COG0667	pfam00248	NA	NA	Others	58	490	184	99.4115	956.629	387.947	244	222.162	481.329	436.172	0.61701
2265142873	contig_3.4	Sugar kinases, ribokinase family	0.487859	906	COG0524	pfam00294	NA	NA	Others	215	313	196	381.931	633.329	428.3	241.333	62.788	481.186	133.784	0.616827
2265144678	contig_27.28	Cu/Zn superoxide dismutase	0.520833	576	COG2032	pfam00080	K04565	EC:1.15.1.1	Cell redox homeostasis	91	261	104	254.269	830.675	357.463	152	94.6203	480.802	307.361	0.616334
2265143882	contig_13.14	Stress responsive A/B Barrel Domain.	0.485149	303	NA	pfam07876	NA	NA	Others	72	84	84	382.441	508.218	548.854	80	6.9282	479.837	86.7607	0.615097
2265145537	contig_48.49	ribosomal protein S19, bacterial/organelle	0.485185	270	COG0185	pfam00203	K02965	NA	Genetic Information Processing	121	48	53	721.267	325.905	388.626	74	40.7799	478.599	212.483	0.61351
2265145875	contig_60.61	hypothetical protein	0.466667	390	NA	NA	NA	NA	Hypothetical protein	132	88	94	544.733	413.648	477.181	104.667	23.8607	478.521	65.5525	0.61341
2265145114	contig_38.39	carbamoyl-phosphate synthase, small subunit	0.488774	1158	COG0505	pfam00988, pfam00117	K01956	EC:6.3.5.5	Others	349	275	300	485.055	435.349	512.9	308	37.6431	477.768	39.2858	0.612445
2265142823	contig_1.2	Heme/copper-type cytochrome/quinol oxidase, subunit 3	0.48731	591	COG1845	pfam00510	K02276	EC:1.9.3.1	Energy metabolism	195	117	161	531.033	362.921	539.335	157.667	39.1067	477.763	99.5428	0.612438
2265143856	contig_12.13	Uncharacterized conserved protein	0.482759	522	COG1259	pfam02577	K08999	NA	Others	154	88	171	474.815	309.048	648.553	137.667	43.8444	477.472	169.768	0.612065
2265146890	contig_131.132	4-amino-4-deoxy-L-arabinose transferase and related glycosyltransferases of PMT family	0.51052	1806	COG1807	pfam13231	NA	NA	Others	337	557	511	300.321	565.393	560.174	468.333	116.04	475.296	151.555	0.609276
2265144238	contig_18.19	Uncharacterized protein conserved in bacteria	0.475877	456	COG0779	pfam02576	K09748	NA	Others	179	82	106	631.775	329.657	460.215	122.333	50.5206	473.882	151.522	0.607464
2265145563	contig_49.50	Sugar phosphate isomerases/epimerases	0.52662	864	COG1082	pfam01261	NA	NA	Others	279	207	200	519.714	439.208	458.286	228.667	43.7302	472.403	42.0689	0.605567
2265142896	contig_3.4	DNA repair proteins	0.487903	744	COG2003	pfam04002	K03630	NA	Genetic Information Processing	304	163	134	657.62	401.632	356.576	200.333	90.9414	471.942	162.372	0.604977
2265146330	contig_78.79	seryl-tRNA synthetase	0.510717	1353	COG0172	pfam02403, pfam00587	K01875	EC:6.1.1.11	Genetic Information Processing	666	210	231	792.229	284.534	338.014	369	257.424	471.592	278.964	0.604528
2265143436	contig_7.8	pyridoxal phosphate enzyme, YggS family	0.470085	702	COG0325	pfam01168	K06997	NA	Others	317	102	149	726.769	266.364	420.213	189.333	113.032	471.115	234.385	0.603917
2265145605	contig_50.51	Predicted Zn-dependent hydrolases of the beta-lactamase fold	0.509142	711	COG2220	pfam13483	NA	NA	Others	35	350	155	79.2269	902.426	431.601	180	158.981	471.085	413.018	0.603877
2265145601	contig_50.51	hypothetical protein	0.506744	1038	NA	NA	NA	NA	Hypothetical protein	391	175	260	606.253	309.068	495.902	275.333	108.813	470.408	150.224	0.603009
2265147103	contig_166.167	Protein involved in biosynthesis of mitomycin antibiotics/polyketide fumonisin	0.528205	780	COG5285	pfam05721	NA	NA	phyH-domain containing proteins	193	207	207	398.233	486.507	525.407	202.333	8.0829	470.049	65.165	0.602549
2265143618	contig_9.10	xylose isomerase, Arthrobacter type	0.487179	1170	COG2115	pfam01261	K01805	EC:5.3.1.5	Others	512	232	202	704.301	363.509	341.811	315.333	170.978	469.874	203.31	0.602325
2265144685	contig_28.29	2-polyprenyl-3-methyl-5-hydroxy-6-metoxy-1,4-benzoquinol methylase	0.476943	759	COG2227	pfam12847	NA	NA	Others	296	127	182	627.66	306.743	474.733	201.667	86.1994	469.712	160.517	0.602118
2265145539	contig_48.49	Ribosomal protein L23	0.463333	300	COG0089	pfam00276	K02892	NA	Genetic Information Processing	105	67	66	563.303	409.418	435.555	79.3333	22.2336	469.425	82.3443	0.60175
2265144660	contig_27.28	hypothetical protein	0.445946	222	NA	NA	NA	NA	Hypothetical protein	50	64	58	362.486	528.494	517.244	57.3333	7.02377	469.408	92.7678	0.601728
2265143809	contig_11.12	Uncharacterized conserved protein	0.48913	276	COG2442	pfam04255	NA	NA	Others	93	52	72	542.311	345.388	516.468	72.3333	20.502	468.056	107.016	0.599994
2265143306	contig_6.7	hypothetical protein	0.442982	228	NA	NA	NA	NA	Hypothetical protein	40	94	42	282.357	755.799	364.699	58.6667	30.6159	467.618	252.945	0.599434
2265142656	contig_0.1	Uncharacterized conserved protein	0.529586	1014	COG3391	pfam01436	NA	NA	ELP	341	295	168	541.241	533.332	328.013	268	89.6047	467.529	120.889	0.599319
2265143803	contig_11.12	cation diffusion facilitator family transporter	0.530591	948	COG1230	pfam01545	K16264	NA	Others	432	89	238	733.415	172.106	497.037	253	171.991	467.519	281.816	0.599307
2265143410	contig_7.8	Aerobic-type carbon monoxide dehydrogenase, middle subunit CoxM/CutM homologs	0.541284	981	COG1319	pfam00941, pfam03450	K11178	EC:1.17.1.4	Others	495	157	147	812.102	293.389	296.666	266.333	198.094	467.386	298.537	0.599136
2265142996	contig_3.4	Dinucleotide-utilizing enzymes involved in molybdopterin and thiamine biosynthesis family 2	0.510533	807	COG0476	pfam05237, pfam00899	NA	NA	Others	242	217	171	482.632	492.946	419.51	210	36.0139	465.029	39.7566	0.596115
2265145928	contig_63.64	hypothetical protein	0.48448	741	NA	NA	NA	NA	Hypothetical protein	300	96	189	651.594	237.501	504.968	195	102.132	464.688	209.964	0.595677
2265144672	contig_27.28	Protein involved in biosynthesis of mitomycin antibiotics/polyketide fumonisin	0.501068	936	COG5285	pfam05721	NA	NA	phyH-domain containing proteins	227	256	237	390.323	501.392	501.294	240	14.7309	464.336	64.0974	0.595227
2265143850	contig_12.13	hypothetical protein	0.457462	717	NA	pfam12730	K01992	NA	Hypothetical protein	49	299	187	109.989	764.478	516.348	178.333	125.225	463.605	330.417	0.59429
2265145781	contig_56.57	hypothetical protein	0.507545	729	NA	NA	NA	NA	Hypothetical protein	109	205	232	240.643	515.513	630.058	182	64.6452	462.071	200.133	0.592323
2265147005	contig_148.149	septum site-determining protein MinD	0.491824	795	COG2894	pfam01656	K03609	NA	Others	293	133	194	593.164	306.689	483.12	206.667	80.7486	460.991	144.514	0.590938
2265142638	contig_0.1	Methylase involved in ubiquinone/menaquinone biosynthesis	0.455863	759	COG2226	pfam08241	NA	NA	Others	292	140	163	619.178	338.142	425.173	198.333	81.9288	460.831	143.871	0.590733
2265146954	contig_141.142	Protein involved in biosynthesis of mitomycin antibiotics/polyketide fumonisin	0.522424	825	COG5285	pfam05721	NA	NA	phyH-domain containing proteins	54	352	206	105.345	782.171	494.349	204	149.01	460.622	339.671	0.590465
2265145564	contig_49.50	Radical SAM superfamily.	0.479934	1221	COG0535	pfam13186, pfam04055, pfam13353	NA	NA	Others	431	278	244	568.114	417.39	395.635	317.667	99.6109	460.38	93.9329	0.590155
2265146310	contig_78.79	NADH:ubiquinone oxidoreductase subunit 1 (chain H)	0.503797	1185	COG1005	pfam00146	K00337	EC:1.6.5.3	Energy metabolism	378	298	243	513.39	461.011	405.983	306.333	67.8847	460.128	53.709	0.589832
2265143892	contig_13.14	Peroxiredoxin	0.502604	768	COG1225	pfam00578, pfam13620	NA	NA	Cell redox homeostasis	422	93	106	884.353	221.991	273.253	207	186.309	459.865	368.509	0.589495
2265143328	contig_6.7	prolyl-tRNA synthetase, family I	0.52888	1437	COG0442	pfam00587, pfam09180, pfam03129	K01881	EC:6.1.1.15	Genetic Information Processing	227	530	325	254.24	676.133	447.761	360.667	154.617	459.378	211.187	0.588871
2265146313	contig_78.79	proton-translocating NADH-quinone oxidoreductase, chain L	0.495238	1890	COG1009	pfam00662, pfam00361	K00341	EC:1.6.5.3	Energy metabolism	536	467	447	456.433	452.969	468.237	483.333	46.694	459.213	8.00472	0.588659
2265144713	contig_28.29	haloacid dehalogenase superfamily, subfamily IA, variant 3 with third motif having DD or ED/haloacid dehalogenase superfamily, subfamily IA, variant 1 with third motif having Dx(3-4)D or Dx(3-4)E	0.490113	708	COG1011	pfam13419	K07025	NA	Others	134	232	168	304.611	600.714	469.782	178	49.7594	458.369	148.381	0.587577
2265145812	contig_57.58	hypothetical protein	0.404624	519	NA	NA	NA	NA	Hypothetical protein	77	235	80	238.78	830.068	305.171	130.667	90.3678	458.006	323.921	0.587112
2265142673	contig_0.1	ABC-type antimicrobial peptide transport system, permease component	0.512528	1317	COG0577	pfam12704, pfam02687	K02004	NA	Membrane transport	344	297	359	420.385	413.413	539.671	333.333	32.3471	457.823	70.968	0.586877
2265146410	contig_83.84	Transposase and inactivated derivatives	0.525253	297	COG2963	pfam01527	NA	NA	Transposase	54	111	59	292.625	685.141	393.292	74.6667	31.5647	457.019	203.87	0.585847
2265146073	contig_68.69	Anti-sigma regulatory factor (Ser/Thr protein kinase)	0.456215	708	COG2172	pfam13581	NA	NA	Genetic Information Processing	220	179	145	500.108	463.482	405.466	181.333	37.5544	456.352	47.7219	0.584992
2265144411	contig_22.23	Xylose isomerase	0.485364	1059	COG2115	pfam01261	K01805	EC:5.3.1.5	Others	362	233	222	550.157	403.342	415.028	272.333	77.8481	456.176	81.6	0.584765
2265145334	contig_44.45	dihydroorotate dehydrogenase (subfamily 1) family protein	0.517204	930	COG0167	pfam01180	K00226	EC:1.3.98.1	Others	331	266	125	572.821	524.339	266.101	240.667	105.311	454.42	164.881	0.582516
2265143810	contig_11.12	Uncharacterized protein conserved in bacteria	0.463889	360	COG4634	NA	NA	NA	Others	163	77	44	728.718	392.104	241.975	94.6667	61.4356	454.266	249.254	0.582317
2265146561	contig_95.96	Na+/H+-dicarboxylate symporters	0.536351	729	COG1301	pfam00375	NA	NA	Others	197	195	161	434.924	490.366	437.239	184.333	20.232	454.176	31.3628	0.582202
2265143945	contig_13.14	2,4-dihydroxyhept-2-ene-1,7-dioic acid aldolase	0.515537	708	COG3836	pfam03328	K02510	EC:4.1.2.-	Others	121	191	212	275.059	494.554	592.82	174.667	47.648	454.144	162.689	0.582161
2265145595	contig_50.51	Protein involved in biosynthesis of mitomycin antibiotics/polyketide fumonisin	0.487654	810	COG5285	pfam05721	NA	NA	phyH-domain containing proteins	295	174	156	586.153	393.802	381.294	208.333	75.5932	453.75	114.835	0.581656
2265145870	contig_60.61	Predicted metal-dependent protease of the PAD1/JAB1 superfamily	0.494553	459	COG1310	pfam14464	NA	NA	Others	134	75	137	469.858	299.545	590.919	115.333	34.9619	453.44	146.379	0.581259
2265142773	contig_0.1	Pup-ligase protein.	0.483168	1515	NA	pfam03136	K13571	EC:6.3.2.-	Others	548	312	306	582.16	377.533	399.879	388.667	138.019	453.191	112.248	0.580939
2265144976	contig_35.36	hypothetical protein	0.452926	393	NA	NA	NA	NA	Hypothetical protein	211	30	70	864.1	139.94	352.635	103.667	95.0807	452.225	372.21	0.579701
2265146315	contig_78.79	Na+/H+ antiporter NhaD and related arsenite permeases	0.460285	1473	COG1055	pfam03600	NA	NA	Others	361	413	332	394.438	513.997	446.227	368.667	41.0406	451.554	59.9573	0.578841
2265143189	contig_4.5	Protein involved in biosynthesis of mitomycin antibiotics/polyketide fumonisin	0.544242	825	COG5285	pfam05721	NA	NA	phyH-domain containing proteins	183	254	179	357.003	564.408	429.555	205.333	42.194	450.322	105.25	0.577262
2265143338	contig_6.7	3-oxoacyl-(acyl-carrier-protein) synthase III	0.491968	996	COG0332	pfam08541, pfam08545	K00648	EC:2.3.1.180	Others	342	188	227	552.638	346.028	451.218	252.333	80.0646	449.962	103.311	0.5768
2265144528	contig_24.25	Diadenosine tetraphosphate (Ap4A) hydrolase and other HIT family hydrolases	0.49697	495	COG0537	pfam01230	NA	NA	Others	169	111	97	549.485	411.084	387.96	125.667	38.175	449.51	87.3497	0.576221
2265143044	contig_3.4	Amidases related to nicotinamidase	0.553846	780	COG1335	pfam00857	NA	NA	Others	552	37	48	1138.99	86.9602	121.833	212.333	294.211	449.26	597.575	0.575901
2265145668	contig_52.53	L-alanine-DL-glutamate epimerase and related enzymes of enolase superfamily	0.527051	1146	COG4948	pfam13378, pfam02746	K01684	EC:4.2.1.6	Others	351	307	209	492.943	491.097	361.062	289	72.6911	448.367	75.6142	0.574756
2265145524	contig_48.49	ribosomal protein L15, bacterial/organelle	0.515723	477	COG0200	pfam00828	K02876	NA	Genetic Information Processing	234	58	80	789.535	222.907	332.041	124	95.8958	448.161	300.633	0.574492
2265142769	contig_0.1	Pup-ligase protein.	0.46431	1443	NA	pfam03136	K13571	EC:6.3.2.-	Others	428	316	339	477.366	401.452	465.108	361	59.1523	447.975	40.7537	0.574254
2265143333	contig_6.7	Uncharacterised protein family (UPF0150).	0.405063	237	NA	pfam03681	NA	NA	Others	43	42	87	292.008	324.873	726.76	57.3333	25.697	447.88	242.075	0.574132
2265143401	contig_7.8	hypothetical protein	0.407876	711	NA	NA	NA	NA	Hypothetical protein	403	89	72	912.241	229.474	200.485	188	186.389	447.4	402.825	0.573516
2265146617	contig_101.102	Carbohydrate binding domain.	0.468468	666	NA	pfam02018	NA	NA	Others	105	205	175	253.74	564.278	520.216	161.667	51.316	446.078	168.02	0.571822
2265144508	contig_24.25	Peptidyl-prolyl cis-trans isomerase (rotamase) - cyclophilin family	0.507463	603	COG0652	pfam00160	K03768	EC:5.2.1.8	Others	137	170	137	365.66	516.827	449.804	148	19.0526	444.097	75.7447	0.569282
2265146607	contig_101.102	SUF system FeS assembly protein, NifU family	0.471795	390	COG0822	pfam01592	K04488	NA	Others	169	56	73	697.423	263.231	370.577	99.3333	60.9289	443.744	226.154	0.568829
2265146169	contig_71.72	Predicted dehydrogenases and related proteins	0.523955	981	COG0673	pfam01408	NA	NA	Others	264	246	215	433.121	459.705	433.9	241.667	24.7857	442.242	15.1285	0.566904
2265143724	contig_10.11	Sugar phosphate isomerases/epimerases	0.496706	759	COG1082	pfam01261	NA	NA	Others	153	275	129	324.432	664.208	336.487	185.667	78.2901	441.709	192.784	0.566221
2265143125	contig_4.5	ATPase components of ABC transporters with duplicated ATPase domains	0.458477	1734	COG0488	pfam12848, pfam00005	K06158	NA	Others	421	473	380	390.757	500.064	433.865	424.667	46.6083	441.562	55.0581	0.566033
2265145868	contig_60.61	3''-phosphoadenosine 5''-phosphosulfate sulfotransferase (PAPS reductase)/FAD synthetase and related enzymes	0.495425	765	COG0175	pfam01507	K00390	EC:1.8.4.8	Sulfur metabolism	179	168	210	376.587	402.588	543.473	185.667	21.7792	440.883	89.7917	0.565162
2265142838	contig_1.2	Cytochrome c2	0.487303	3111	COG3474	pfam00034	NA	NA	Others	865	728	698	447.497	428.987	444.197	763.667	89.03	440.227	9.87275	0.564321
2265146428	contig_85.86	Sialidase, N-terminal domain.	0.504337	807	NA	pfam13385	NA	NA	Others	36	408	131	71.7965	926.829	321.379	191.667	193.278	440.002	439.686	0.564032
2265143645	contig_9.10	holo-[acyl-carrier-protein] synthase	0.481221	426	COG0736	pfam01648	K00997	EC:2.7.8.7	Metabolism of cofactors and vitamins	178	85	60	672.488	365.782	278.844	107.667	62.1798	439.038	206.794	0.562797
2265145333	contig_44.45	aspartate carbamoyltransferase	0.524074	1080	COG0540	pfam00185, pfam02729	K00609	EC:2.1.3.2	Others	221	312	248	329.339	529.595	454.619	260.333	46.7369	437.851	101.176	0.561276
2265145287	contig_41.42	Predicted site-specific integrase-resolvase	0.479365	630	COG2452	pfam00239	NA	NA	Others	27	316	103	68.9759	919.517	323.681	148.667	149.814	437.391	436.523	0.560686
2265144456	contig_23.24	Predicted metal-dependent hydrolase of the TIM-barrel fold	0.531322	1293	COG2159	pfam04909	NA	NA	Others	329	315	297	409.517	446.607	454.756	313.667	16.0416	436.96	24.113	0.560133
2265144166	contig_17.18	Malate/L-lactate dehydrogenases	0.543967	978	COG2055	pfam02615	NA	NA	Others	263	263	190	432.804	492.981	384.623	238.667	42.1466	436.802	54.2897	0.559931
2265142947	contig_3.4	hypothetical protein	0.43299	582	NA	NA	NA	NA	BMC group A & GVP	240	70	125	663.686	220.49	425.214	145	86.7468	436.463	221.812	0.559496
2265144214	contig_18.19	hypothetical protein	0.480361	1884	NA	NA	NA	NA	Hypothetical protein	491	291	575	419.445	283.156	604.237	452.333	145.895	435.612	161.15	0.558406
2265143183	contig_4.5	hypothetical protein	0.499179	609	NA	NA	NA	NA	Hypothetical protein	152	108	178	401.699	325.102	578.659	146	35.3836	435.153	130.047	0.557817
2265143669	contig_9.10	anti-anti-sigma factor	0.476608	342	COG1366	pfam01740	K04749	NA	Genetic Information Processing	237	11	22	1115.31	58.963	127.355	90	127.424	433.877	591.13	0.556181
2265144911	contig_34.35	hypothetical protein	0.521127	639	NA	NA	NA	NA	Hypothetical protein	229	167	79	576.778	479.103	244.763	158.333	75.3746	433.548	170.631	0.55576
2265144987	contig_35.36	Threonine dehydrogenase and related Zn-dependent dehydrogenases	0.52907	1032	COG1063	pfam00107	NA	NA	Others	427	151	191	665.92	268.232	366.415	256.333	149.149	433.523	207.163	0.555727
2265145689	contig_53.54	Sugar phosphate isomerases/epimerases	0.493134	801	COG1082	pfam01261	NA	NA	Others	179	248	148	359.662	567.587	365.805	191.667	51.1892	431.018	118.312	0.552516
2265143821	contig_11.12	Cysteine synthase	0.505376	930	COG0031	pfam00291	K12339	EC:2.5.1.47	Sulfur metabolism	307	235	140	531.288	463.232	298.034	227.333	83.7636	430.851	119.951	0.552302
2265146320	contig_78.79	hypothetical protein	0.447368	228	NA	NA	NA	NA	Hypothetical protein	6	149	6	42.3536	1198.02	52.0998	53.6667	82.5611	430.825	664.43	0.552269
2265144493	contig_23.24	Domain of Unknown Function (DUF1080).	0.479945	723	NA	NA	NA	NA	Others	218	206	103	485.28	522.327	282.045	175.667	63.2166	429.884	129.365	0.551063
2265144522	contig_24.25	hypothetical protein	0.53354	969	NA	NA	NA	NA	Hypothetical protein	276	208	214	458.416	393.507	437.23	232.667	37.6475	429.718	33.0999	0.550849
2265146612	contig_101.102	FeS assembly protein SufD	0.505874	1362	COG0719	pfam01458	K09015	NA	Others	478	213	301	564.839	286.692	437.532	330.667	134.968	429.688	139.239	0.550811
2265143446	contig_7.8	Twin arginine targeting (Tat) protein translocase TatC	0.474676	849	COG0805	pfam00902	K03118	NA	Others	374	78	171	708.987	168.423	398.757	207.667	151.368	425.389	271.264	0.5453
2265145598	contig_50.51	ABC-type transport system, involved in lipoprotein release, permease component	0.503206	7329	COG4591	pfam04389, pfam01476, pfam02687	NA	NA	Membrane transport	2556	1252	1484	561.294	313.165	400.875	1764	695.632	425.111	125.828	0.544945
2265146983	contig_145.146	Ribonuclease HII	0.498316	594	COG0164	pfam01351	K03470	EC:3.1.26.4	Genetic Information Processing	286	82	74	774.914	253.07	246.641	147.333	120.155	424.875	303.16	0.544642
2265142693	contig_0.1	Putative sterol carrier protein	0.460722	471	COG3255	pfam02036	NA	NA	Others	208	82	57	710.75	319.158	239.593	115.667	80.9341	423.167	252.211	0.542452
2265142834	contig_1.2	Cytochrome c2	0.490391	1509	COG3474	pfam00034	NA	NA	Others	428	292	343	456.487	354.737	450.013	354.333	68.7047	420.412	56.9685	0.538921
2265146677	contig_107.108	Protein involved in biosynthesis of mitomycin antibiotics/polyketide fumonisin	0.538206	903	COG5285	pfam05721	NA	NA	phyH-domain containing proteins	153	273	198	272.695	554.228	434.108	208	60.6218	420.344	141.27	0.538833
2265144346	contig_20.21	copper ion binding protein	0.502415	207	COG2608	pfam00403	K07213	NA	Others	58	45	43	450.954	398.525	411.262	48.6667	8.14453	420.247	27.3449	0.538709
2265147164	contig_178.179	NADH-quinone oxidoreductase, B subunit	0.494253	609	COG0377	pfam01058	K00331	EC:1.6.5.3	Energy metabolism	125	181	118	330.344	544.847	383.605	141.333	34.5302	419.599	111.689	0.537878
2265146375	contig_81.82	Protein involved in biosynthesis of mitomycin antibiotics/polyketide fumonisin	0.528279	831	COG5285	pfam05721	NA	NA	phyH-domain containing proteins	132	272	169	255.651	600.041	402.63	191	72.5465	419.441	172.81	0.537675
2265143091	contig_4.5	Uncharacterized protein conserved in cyanobacteria	0.480342	585	COG4636	pfam05685	NA	NA	Others	114	161	130	313.634	504.526	439.954	135	23.8956	419.371	97.0961	0.537587
2265145378	contig_45.46	Fe-S oxidoreductase	0.46008	2004	COG1032	pfam02310, pfam04055, pfam13282	NA	NA	Others	598	360	454	480.261	329.32	448.516	470.667	119.872	419.366	79.581	0.53758
2265145847	contig_59.60	Phage shock protein A (IM30), suppresses sigma54-dependent transcription	0.486358	843	COG1842	pfam04012	NA	NA	Others	254	187	156	484.931	406.656	366.368	199	50.0899	419.318	60.2876	0.537519
2265144587	contig_26.27	Tagatose-1,6-bisphosphate aldolase	0.503286	1065	COG3684	pfam09863, pfam01791	K01635	EC:4.1.2.40	Others	440	144	184	664.932	247.871	342.049	256	160.599	418.284	218.732	0.536193
2265144598	contig_26.27	ammonium transporter	0.498563	1392	COG0004	pfam00909	K03320	NA	Membrane transport	173	420	350	200.024	553.125	497.793	314.333	127.304	416.981	189.916	0.534522
2265145692	contig_53.54	Uncharacterized conserved protein	0.456456	333	COG3254	pfam05336	K03534	EC:5.1.3.-	Others	94	55	83	454.316	302.783	493.462	77.3333	20.108	416.854	100.708	0.534359
2265146943	contig_140.141	hypothetical protein	0.45614	171	NA	NA	NA	NA	Hypothetical protein	12	27	73	112.943	289.455	845.175	37.3333	31.7857	415.858	382.131	0.533083
2265146018	contig_66.67	hypothetical protein	0.4834	753	NA	pfam13385	NA	NA	Hypothetical protein	150	212	155	320.605	516.124	407.527	172.333	34.4432	414.752	97.9595	0.531665
2265144020	contig_14.15	ABC-type nitrate/sulfonate/bicarbonate transport systems, periplasmic components	0.448485	990	COG0715	pfam09084	K15598	NA	Membrane transport	210	303	170	341.396	561.075	339.965	227.667	68.2373	414.145	127.247	0.530887
2265146378	contig_81.82	Pyruvate/2-oxoglutarate dehydrogenase complex, dehydrogenase (E1) component, eukaryotic type, beta subunit	0.553862	984	COG0022	pfam02779, pfam02780	K00162	EC:1.2.4.1	Central metabolism	220	200	251	359.834	372.605	505.008	223.667	25.697	412.482	80.3841	0.528756
2265143617	contig_9.10	threonine synthase	0.496614	1329	COG0498	pfam00291	K01733	EC:4.2.3.1	Metabolism of cofactors and vitamins	546	155	243	661.214	213.806	361.994	314.667	205.115	412.338	227.913	0.528571
2265142657	contig_0.1	Uncharacterized protein conserved in bacteria	0.546632	1158	COG4102	pfam07394	NA	NA	Others	243	318	231	337.732	503.422	394.933	264	47.1487	412.029	84.1574	0.528174
2265146314	contig_78.79	proton-translocating NADH-quinone oxidoreductase, chain M	0.494231	1560	COG1008	pfam00361	K00342	EC:1.6.5.3	Energy metabolism	537	211	342	554.018	247.954	434.032	363.333	164.044	412.001	154.217	0.528139
2265146987	contig_145.146	Predicted amino acid aldolase or racemase	0.501916	1044	COG3616	pfam01168, pfam14031	NA	NA	Others	400	235	109	616.643	412.649	206.703	248	145.935	411.998	204.971	0.528135
2265145782	contig_56.57	6-phosphogluconolactonase/Glucosamine-6-phosphate isomerase/deaminase	0.54235	732	COG0363	pfam01182	K02564	EC:3.5.99.6	Others	132	194	170	290.226	485.852	459.788	165.333	31.2623	411.956	106.223	0.52808
2265144820	contig_31.32	hypothetical protein	0.529052	981	NA	NA	NA	NA	Hypothetical protein	159	286	217	260.857	534.454	437.936	220.667	63.5793	411.082	138.761	0.526961
2265143539	contig_8.9	Dinucleotide-utilizing enzymes involved in molybdopterin and thiamine biosynthesis family 2	0.509229	921	COG0476	pfam00899, pfam00581	NA	NA	Others	369	156	128	644.824	310.512	275.151	217.667	131.804	410.162	203.991	0.525781
2265142906	contig_3.4	Short-chain alcohol dehydrogenase of unknown specificity	0.539491	747	COG4221	pfam00106	NA	NA	Others	172	130	204	370.58	319.033	540.667	168.667	37.1124	410.093	115.98	0.525693
2265146363	contig_80.81	hypothetical protein	0.463141	624	NA	NA	NA	NA	Hypothetical protein	101	181	138	260.502	531.75	437.839	140	40.0375	410.03	137.746	0.525612
2265142989	contig_3.4	Predicted dehydrogenases and related proteins	0.544292	1095	COG0673	pfam01408	NA	NA	Others	425	161	185	624.668	269.541	334.486	257	145.986	409.565	189.094	0.525016
2265146558	contig_94.95	conserved hypothetical integral membrane protein	0.47619	840	COG0767	pfam02405	K02066	NA	Membrane transport	218	175	182	417.687	381.92	428.955	191.667	23.0723	409.521	24.5583	0.524959
2265145442	contig_46.47	Dihydrodipicolinate synthase/N-acetylneuraminate lyase	0.528481	948	COG0329	pfam00701	K01714	EC:4.3.3.7	Others	173	333	138	293.705	643.945	288.198	214.667	103.963	408.616	203.82	0.5238
2265147412	contig_293.294	1-aminocyclopropane-1-carboxylate deaminase	0.519427	489	COG2515	pfam00291	NA	NA	Others	139	85	111	457.488	318.657	449.401	111.667	27.0062	408.515	77.9248	0.523671
2265146610	contig_101.102	hypothetical protein	0.394822	309	NA	NA	NA	NA	Hypothetical protein	28	102	74	145.839	605.139	474.125	68	37.3631	408.368	236.605	0.523481
2265145309	contig_43.44	2-isopropylmalate synthase, bacterial type	0.510296	1554	COG0119	pfam00682, pfam08502	K01649	EC:2.3.3.13	Others	438	338	292	453.625	398.73	372.008	356	74.6458	408.121	41.6113	0.523165
2265144934	contig_34.35	Glycosyltransferases involved in cell wall biogenesis	0.4677	774	COG0463	pfam00535	NA	NA	Others	362	83	107	752.734	196.585	273.692	184	154.619	407.671	301.311	0.522588
2265146615	contig_101.102	molybdenum cofactor biosynthesis protein A, bacterial	0.488821	984	COG2896	pfam04055, pfam06463, pfam13353	K03639	NA	Metabolism of cofactors and vitamins	262	166	241	428.529	309.262	484.889	223	50.4678	407.56	89.6715	0.522446
2265146148	contig_70.71	hypothetical protein	0.426966	267	NA	NA	NA	NA	Hypothetical protein	4	117	53	24.1114	803.319	392.993	58	56.6657	406.808	389.787	0.521481
2265145530	contig_48.49	ribosomal protein L24, bacterial/organelle	0.454545	231	COG0198	pfam00467	K02895	NA	Genetic Information Processing	107	23	34	745.497	182.528	291.398	54.6667	45.6545	406.474	298.606	0.521054
2265143066	contig_4.5	Serine phosphatase RsbU, regulator of sigma subunit	0.487886	1197	COG2208	pfam00027, pfam07228	NA	NA	Others	311	281	224	418.158	430.354	370.488	272	44.1928	406.333	31.6362	0.520873
2265144412	contig_22.23	Adenylate kinase and related kinases	0.485407	651	COG0563	pfam00406	K00939	EC:2.7.4.3	Others	269	79	109	665.036	222.464	331.486	152.333	102.144	406.329	230.583	0.520868
2265146222	contig_73.74	Branched-chain amino acid ABC-type transport system, permease components	0.497371	951	COG0559	pfam02653	K01997	NA	Membrane transport	359	89	211	607.559	171.563	439.26	219.667	135.208	406.127	219.878	0.520609
2265144623	contig_27.28	Ribosome-associated heat shock protein implicated in the recycling of the 50S subunit (S4 paralog)	0.511364	264	COG1188	pfam01479	NA	NA	Others	144	25	22	877.875	173.6	164.983	63.6667	69.5869	405.486	409.124	0.519787
2265145688	contig_53.54	Phd_YefM.	0.425121	207	NA	pfam02604	NA	NA	Others	109	10	29	847.482	88.5611	277.362	49.3333	52.5389	404.468	395.104	0.518483
2265147317	contig_235.236	GTP-binding protein LepA	0.508408	1011	COG0481	pfam00009, pfam03144	NA	NA	Others	265	165	251	421.861	299.189	491.522	227	54.1479	404.19	97.3761	0.518126
2265144723	contig_28.29	hypothetical protein	0.538394	1146	NA	pfam14100	NA	NA	Hypothetical protein	258	286	227	362.334	457.504	392.158	257	29.5127	403.999	48.6771	0.517881
2265143508	contig_8.9	hypothetical protein	0.501916	783	NA	pfam13385	NA	NA	Hypothetical protein	122	153	238	250.768	358.214	601.777	171	60.0583	403.586	179.849	0.517352
2265146902	contig_134.135	hypothetical protein	0.455128	156	NA	NA	NA	NA	Hypothetical protein	6	74	22	61.9015	869.602	279.202	34	35.5528	403.568	417.965	0.517329
2265143083	contig_4.5	Threonine dehydrogenase and related Zn-dependent dehydrogenases	0.517469	1059	COG1063	pfam08240, pfam00107	K00008	EC:1.1.1.14	Others	389	123	217	591.191	212.923	405.68	243	134.893	403.265	189.146	0.51694
2265142749	contig_0.1	Outer membrane protein and related peptidoglycan-associated (lipo)proteins	0.5	1596	COG2885	pfam00691	NA	NA	Others	628	214	266	633.288	245.807	329.966	369.333	225.516	403.02	203.809	0.516626
2265146395	contig_82.83	hypothetical protein	0.467153	822	NA	pfam13385	NA	NA	Hypothetical protein	114	284	146	223.207	633.373	351.642	181.333	90.3401	402.741	209.803	0.516268
2265144252	contig_19.20	Fe-S oxidoreductase	0.50463	1728	COG1032	pfam04055, pfam02310	NA	NA	Others	420	399	340	391.183	423.294	389.543	386.333	41.4769	401.34	19.0306	0.514472
2265144953	contig_34.35	Uncharacterized conserved protein	0.514286	210	COG2835	pfam03966	K09791	NA	Others	26	75	37	199.264	654.719	348.821	46	25.7099	400.935	232.157	0.513953
2265145985	contig_65.66	hypothetical protein	0.410959	438	NA	NA	NA	NA	Hypothetical protein	141	50	104	518.107	209.271	470.088	98.3333	45.7639	399.155	166.188	0.511672
2265144537	contig_24.25	hypothetical protein	0.497531	810	NA	NA	NA	NA	Hypothetical protein	260	150	139	516.61	339.484	339.742	183	66.9104	398.612	102.189	0.510976
2265146316	contig_78.79	proton-translocating NADH-quinone oxidoreductase, chain N	0.484342	1437	COG1007	pfam00361	K00343	EC:1.6.5.3	Energy metabolism	300	247	395	336	315.104	544.202	314	74.9867	398.435	126.67	0.510749
2265142995	contig_3.4	hypothetical protein	0.497409	579	NA	NA	NA	NA	Hypothetical protein	119	171	94	330.783	541.416	321.417	128	39.281	397.872	124.401	0.510027
2265146243	contig_74.75	diaminopimelate epimerase	0.49697	825	COG0253	pfam01678	K01778	EC:5.1.1.7	Others	228	117	203	444.79	259.983	487.149	182.667	58.2266	397.308	120.798	0.509303
2265147007	contig_148.149	Uncharacterized conserved protein	0.493827	1296	COG3875	pfam09861	NA	NA	Others	341	206	312	423.471	291.391	476.617	286.333	71.0657	397.16	95.3753	0.509114
2265142940	contig_3.4	Glutamate synthase domain 2	0.506453	4494	COG0069	pfam01493, pfam04898, pfam01645, pfam00310	K00284	EC:1.4.7.1	Nitrogen metabolism	1362	657	989	487.774	268.007	435.696	1002.67	352.699	397.159	114.84	0.509112
2265144322	contig_20.21	Protein involved in biosynthesis of mitomycin antibiotics/polyketide fumonisin	0.533582	804	COG5285	pfam05721	NA	NA	phyH-domain containing proteins	429	43	95	858.767	98.045	233.931	189	209.466	396.914	405.706	0.508799
2265142730	contig_0.1	FOG: WD40 repeat	0.508735	1431	COG2319	pfam07635, pfam00400	NA	NA	ELP	280	364	294	314.914	466.31	406.75	312.667	45.0037	395.992	76.2691	0.507616
2265145436	contig_46.47	hypothetical protein	0.489899	396	NA	NA	NA	NA	Hypothetical protein	98	109	57	398.295	504.597	284.97	88	27.4044	395.954	109.832	0.507568
2265145594	contig_50.51	Domain of Unknown Function (DUF350).	0.486726	339	NA	pfam03994	NA	NA	Others	93	48	83	441.527	259.57	484.728	74.6667	23.6291	395.275	119.493	0.506698
2265144440	contig_22.23	Predicted oxidoreductases of the aldo/keto reductase family	0.517623	993	COG1453	pfam00248	NA	NA	Others	403	106	169	653.176	195.691	336.944	226	156.49	395.27	234.253	0.506691
2265145403	contig_45.46	NPCBM/NEW2 domain.	0.509652	777	NA	pfam08305	NA	NA	Others	300	95	132	621.405	224.138	336.336	175.667	109.254	393.959	204.806	0.505011
2265143647	contig_9.10	ATP-dependent metalloprotease FtsH	0.491914	1917	COG0465	pfam00004, pfam01434	K03798	EC:3.4.24.-	Others	410	387	452	344.22	370.085	466.806	416.333	32.9596	393.704	64.6158	0.504684
2265146606	contig_101.102	Ferredoxin subunits of nitrite reductase and ring-hydroxylating dioxygenases	0.471154	312	COG2146	pfam00355	K05710	NA	Others	39	103	59	201.18	605.196	374.384	67	32.7414	393.587	202.691	0.504533
2265146992	contig_146.147	3-deoxy-D-manno-octulosonate cytidylyltransferase	0.489879	741	COG1212	pfam02348	K00979	EC:2.7.7.38	Others	206	102	179	447.428	252.345	478.25	162.333	53.966	392.674	122.502	0.503364
2265142727	contig_0.1	Growth inhibitor	0.459318	381	COG2337	pfam02452	K07171	EC:3.1.-	Others	182	25	55	768.813	120.29	285.797	87.3333	83.3447	391.633	336.967	0.502029
2265143423	contig_7.8	hypothetical protein	0.503268	612	NA	NA	NA	NA	Hypothetical protein	173	111	119	454.955	332.495	384.96	134.333	33.7244	390.803	61.4391	0.500966
2265146008	contig_66.67	Predicted metal-dependent hydrolase	0.508882	957	COG1878	pfam04199	NA	NA	Others	125	244	239	210.219	467.403	494.431	202.667	67.3078	390.684	156.871	0.500813
2265142740	contig_0.1	diaminopimelate decarboxylase	0.478261	1242	COG0019	pfam02784, pfam00278	K01586	EC:4.1.1.20	Others	219	398	188	283.79	587.455	299.679	268.333	113.359	390.308	170.919	0.500331
2265144917	contig_34.35	hypothetical protein	0.501333	750	NA	pfam13385	NA	NA	Hypothetical protein	196	146	149	420.6	356.866	393.319	163.667	28.0416	390.262	31.9768	0.500271
2265143704	contig_10.11	hypothetical protein	0.418981	432	NA	NA	NA	NA	Hypothetical protein	12	193	67	44.7066	819.005	307.051	90.6667	92.7919	390.254	393.798	0.500262
2265144030	contig_15.16	Putative ATPase subunit of terminase (gpP-like).	0.466049	324	NA	pfam13384	NA	NA	Others	68	101	42	337.783	571.465	256.64	70.3333	29.5691	388.629	163.455	0.498179
2265147096	contig_165.166	Metal-dependent hydrolases of the beta-lactamase superfamily III	0.474453	822	COG1234	pfam12706	NA	NA	Others	221	146	169	432.708	325.607	407.038	178.667	38.4231	388.451	55.9171	0.49795
2265142846	contig_1.2	Mannose-6-phosphate isomerase	0.498645	738	COG0662	pfam07883	NA	NA	Others	205	100	175	447.066	248.403	469.463	160	54.0833	388.311	121.68	0.497771
2265146678	contig_107.108	Uncharacterized conserved protein	0.425414	1086	COG3177	pfam13784, pfam02661	NA	NA	Others	259	280	169	383.835	472.652	308.09	236	58.9661	388.192	82.3677	0.497618
2265146114	contig_69.70	putative menaquinone biosynthesis protein, SCO4494 family	0.497801	1137	COG1060	pfam04055	NA	NA	Others	282	230	226	399.175	370.835	393.521	246	31.241	387.844	14.9987	0.497172
2265147345	contig_252.253	Phosphoenolpyruvate synthase/pyruvate phosphate dikinase	0.538202	1479	COG0574	pfam02896, pfam01326, pfam00391	NA	NA	Others	352	336	267	383.044	416.471	357.407	318.333	45.17	385.641	29.6172	0.494348
2265147328	contig_243.244	Type IIA topoisomerase (DNA gyrase/topo II, topoisomerase IV), B subunit	0.458689	351	COG0187	pfam02518	NA	NA	Genetic Information Processing	57	72	92	261.362	376.044	518.92	73.6667	17.5594	385.442	129.036	0.494093
2265144926	contig_34.35	Uncharacterized conserved protein (DUF2088).	0.54386	1254	NA	pfam09861	NA	NA	Others	327	238	246	419.686	347.931	388.381	270.333	49.2375	385.332	35.9746	0.493953
2265143614	contig_9.10	Zn-dependent proteases	0.437135	684	COG1994	pfam02163	NA	NA	Others	55	235	137	129.414	629.832	396.538	142.333	90.1184	385.261	250.4	0.493861
2265143639	contig_9.10	hypothetical protein	0.47807	228	NA	NA	NA	NA	Hypothetical protein	81	24	45	571.774	192.97	390.749	50	28.8271	385.164	189.464	0.493737
2265143823	contig_11.12	molybdenum cofactor synthesis domain	0.503788	792	COG1058	pfam00994	K03742	NA	Metabolism of cofactors and vitamins	184	167	158	373.91	386.549	394.959	169.667	13.2035	385.139	10.5952	0.493705
2265146627	contig_102.103	Uncharacterized conserved protein	0.385621	153	COG1598	pfam03681	NA	NA	Others	6	50	38	63.1152	599.09	491.714	31.3333	22.745	384.639	283.577	0.493064
2265142984	contig_3.4	Protein involved in biosynthesis of mitomycin antibiotics/polyketide fumonisin	0.501263	792	COG5285	pfam05721	NA	NA	phyH-domain containing proteins	214	180	120	434.873	416.64	299.969	171.333	47.5955	383.827	73.1935	0.492023
2265143239	contig_5.6	6-phosphofructokinase	0.496314	1221	COG0205	pfam00365	K00850	EC:2.7.1.11	Central metabolism	188	349	234	247.809	523.99	379.42	257	82.9277	383.74	138.141	0.491911
2265143086	contig_4.5	protein-export membrane protein, SecD/SecF family	0.492821	1950	COG0342	pfam07549, pfam02355	K03072	NA	Membrane transport	425	402	416	350.775	377.924	422.356	414.333	11.5902	383.685	36.1367	0.491841
2265145865	contig_59.60	Membrane GTPase LepA	0.485106	705	COG0481	pfam06421, pfam00679	NA	NA	Others	109	187	148	248.835	486.257	415.616	148	39	383.569	121.912	0.491693
2265144307	contig_19.20	alanine--tRNA ligase	0.521068	2658	COG0013	pfam01411, pfam07973, pfam02272	K01872	EC:6.1.1.7	Genetic Information Processing	929	360	451	562.516	248.291	335.924	580	305.648	382.244	162.153	0.489993
2265143852	contig_12.13	hypothetical protein	0.481366	966	NA	pfam14238	NA	NA	Hypothetical protein	237	241	143	394.862	457.355	293.075	207	55.4617	381.764	82.9193	0.489378
2265146717	contig_110.111	Ribulose-5-phosphate 4-epimerase and related epimerases and aldolases	0.515493	1065	COG0235	pfam00596	NA	NA	Others	281	262	145	424.65	450.988	269.549	229.333	73.6501	381.729	98.0389	0.489333
2265147020	contig_150.151	Dehydrogenases with different specificities (related to short-chain alcohol dehydrogenases)	0.518954	765	COG1028	pfam00106	K00065	EC:1.1.1.125	Others	65	262	147	136.75	627.846	380.431	158	98.9596	381.676	245.551	0.489265
2265146223	contig_73.74	ABC-type branched-chain amino acid transport systems, periplasmic component	0.472007	1161	COG0683	pfam13458	K01999	NA	Membrane transport	481	91	196	666.787	143.689	334.229	256	201.804	381.568	264.743	0.489127
2265142643	contig_0.1	formate dehydrogenase family accessory protein FdhD	0.509524	840	COG1526	pfam02634	K02379	NA	Others	332	98	125	636.111	213.875	294.612	185	128.02	381.533	224.137	0.489082
2265144053	contig_15.16	Imidazoleglycerol-phosphate dehydratase	0.486395	588	COG0131	pfam00475	K01693	EC:4.2.1.19	Others	252	54	85	689.759	168.356	286.195	130.333	106.5	381.437	273.438	0.488959
2265144241	contig_18.19	Uncharacterized protein conserved in bacteria	0.435088	285	COG1550	pfam04456	K09764	NA	Others	50	58	70	282.357	373.075	486.265	59.3333	10.0664	380.566	102.16	0.487843
2265145916	contig_62.63	1-hydroxy-2-methyl-2-(E)-butenyl 4-diphosphate synthase	0.541333	1125	COG0821	pfam04551	K03526	EC:1.17.7.1	Secundary metabolism	424	180	137	606.579	293.314	241.095	247	154.787	380.329	197.67	0.487539
2265144060	contig_15.16	hypothetical protein	0.43038	237	NA	NA	NA	NA	Hypothetical protein	95	25	36	645.133	193.377	300.728	52	37.6431	379.746	236.017	0.486792
2265146080	contig_68.69	recombination protein RecR	0.507317	615	COG0353	pfam13662, pfam02132	K06187	NA	Genetic Information Processing	191	73	131	499.842	217.601	421.712	131.667	59.0028	379.718	145.731	0.486756
2265143619	contig_9.10	Carbon starvation protein, predicted membrane protein	0.519515	1896	COG1966	pfam02554, pfam13722	K06200	NA	Others	599	235	380	508.467	227.218	396.794	404.667	183.249	377.493	141.614	0.483903
2265145803	contig_56.57	Predicted metal-dependent hydrolase of the TIM-barrel fold	0.499415	855	COG3618	pfam04909	K07046	NA	Others	67	223	228	126.12	478.137	527.945	172.667	91.5442	377.4	219.036	0.483785
2265144644	contig_27.28	Aspartate/tyrosine/aromatic aminotransferase	0.523569	1188	COG0436	pfam00155	K00812	EC:2.6.1.1	Secundary metabolism	237	294	211	321.075	453.674	351.63	247.333	42.4539	375.46	69.4373	0.481297
2265144846	contig_31.32	hypothetical protein	0.47673	795	NA	pfam13385	NA	NA	Hypothetical protein	412	25	94	834.073	57.6482	234.089	177	206.419	375.27	407.011	0.481054
2265146747	contig_115.116	Uncharacterised protein family (UPF0164).	0.519841	1008	NA	NA	NA	NA	Others	486	83	101	775.979	150.949	198.372	223.333	227.654	375.1	347.98	0.480836
2265143453	contig_7.8	Predicted dehydrogenases and related proteins	0.550798	1191	COG0673	pfam01408	NA	NA	Others	305	230	214	412.157	354.021	355.731	249.667	48.5833	373.97	33.0819	0.479387
2265142725	contig_0.1	hypothetical protein	0.465497	855	NA	NA	NA	NA	Hypothetical protein	92	183	238	173.179	392.372	551.101	171	73.736	372.217	189.765	0.477141
2265143765	contig_10.11	Uncharacterized paraquat-inducible protein B	0.524288	1194	COG3007	pfam12241, pfam12242, pfam07055	K00209	EC:1.3.1.-	Others	178	344	210	239.933	528.162	348.205	244	88.0682	372.1	145.593	0.47699
2265144217	contig_18.19	Ferredoxin	0.494949	1287	COG1146	pfam00037	NA	NA	Cell redox homeostasis	557	155	129	696.548	220.783	198.441	280.333	239.953	371.924	281.354	0.476764
2265143706	contig_10.11	Domain of unknown function (DUF1083).	0.49359	780	NA	pfam06452	NA	NA	Others	218	163	111	449.817	383.095	281.74	164	53.507	371.551	84.6312	0.476286
2265143851	contig_12.13	ABC-type uncharacterized transport system involved in gliding motility, auxiliary component	0.472574	1659	COG3225	pfam09822	NA	NA	Membrane transport	652	241	179	632.522	266.308	213.613	357.333	257.065	370.814	228.172	0.475342
2265147354	contig_257.258	Nucleoside-diphosphate-sugar pyrophosphorylase involved in lipopolysaccharide biosynthesis/translation initiation factor 2B, gamma/epsilon subunits (eIF-2Bgamma/eIF-2Bepsilon)	0.53405	1395	COG1208	pfam00132, pfam00483	K04042	EC:2.7.7.23, EC:2.3.1.157	Others	459	169	254	529.557	222.088	360.479	294	149.081	370.708	153.989	0.475206
2265144814	contig_31.32	Uncharacterized conserved protein, contains double-stranded beta-helix domain	0.519747	633	COG1917	pfam07883	NA	NA	Others	136	145	110	345.788	419.931	344.04	130.333	18.1751	369.919	43.3198	0.474195
2265143291	contig_5.6	Lysyl-tRNA synthetase (class II)	0.484046	1473	COG1190	pfam00152, pfam01336	K04567	EC:6.1.1.6	Genetic Information Processing	337	319	254	368.215	397.01	341.39	303.333	43.6616	368.872	27.8156	0.472852
2265145502	contig_48.49	Protein involved in biosynthesis of mitomycin antibiotics/polyketide fumonisin	0.529343	852	COG5285	pfam05721	NA	NA	phyH-domain containing proteins	266	127	142	502.477	273.261	329.966	178.333	76.2911	368.568	119.384	0.472462
2265143766	contig_10.11	Putative translation initiation inhibitor, yjgF family	0.497835	462	COG0251	pfam01042	NA	NA	Others	72	120	88	250.821	476.16	377.104	93.3333	24.4404	368.028	112.943	0.471771
2265146350	contig_79.80	hypothetical protein	0.47482	834	NA	pfam13385	NA	NA	Hypothetical protein	168	180	161	324.203	395.658	382.19	169.667	9.60902	367.351	37.9685	0.470902
2265142909	contig_3.4	hypothetical protein	0.465986	294	NA	NA	NA	NA	Hypothetical protein	15	79	78	82.1142	492.598	525.252	57.3333	36.6652	366.655	246.96	0.47001
2265144575	contig_26.27	ABC-type uncharacterized transport system, permease component	0.503968	1008	COG2215	pfam03824	K08970	NA	Membrane transport	132	273	199	210.76	496.496	390.852	201.333	70.529	366.036	144.475	0.469217
2265144966	contig_35.36	Dehydrogenases with different specificities (related to short-chain alcohol dehydrogenases)	0.536176	774	COG1028	pfam00106	NA	NA	Others	277	94	117	575.987	222.638	299.271	162.667	99.6812	365.966	185.876	0.469127
2265145811	contig_57.58	Restriction endonuclease	0.468137	408	COG1403	pfam01844	NA	NA	Genetic Information Processing	44	165	37	173.567	741.373	179.54	82	71.9653	364.827	326.113	0.467667
2265144474	contig_23.24	acetolactate synthase, large subunit, biosynthetic type	0.515802	1677	COG0028	pfam02775, pfam00205, pfam02776	K01652	EC:2.2.1.6	Metabolism of cofactors and vitamins	341	346	327	327.262	378.23	386.042	338	9.84886	363.845	31.9215	0.466408
2265144875	contig_32.33	Ferredoxin subunits of nitrite reductase and ring-hydroxylating dioxygenases	0.534247	438	COG2146	pfam00355	K05710	NA	Others	41	149	70	150.655	623.628	316.405	86.6667	55.8957	363.563	239.987	0.466046
2265144970	contig_35.36	methyltransferase, MtaA/CmuA family	0.526975	1038	COG0407	pfam01208	K14082	EC:2.1.1.247	Energy metabolism	294	177	167	455.852	312.6	318.522	212.667	70.614	362.325	81.0513	0.464459
2265145743	contig_55.56	hypothetical protein	0.463127	339	NA	NA	NA	NA	Hypothetical protein	50	62	88	237.38	335.278	513.929	66.6667	19.4251	362.196	140.226	0.464294
2265144599	contig_26.27	ammonium transporter	0.509299	1398	COG0004	pfam00909	K03320	NA	Others	296	293	254	340.768	384.214	359.705	281	23.4307	361.562	21.7827	0.463482
2265147255	contig_207.208	HflC protein	0.478444	951	COG0330	pfam01145	K04087	EC:3.4.-	Others	254	184	144	429.86	354.691	299.78	194	55.6776	361.444	65.3027	0.46333
2265144627	contig_27.28	trigger factor	0.467718	1332	COG0544	pfam05697, pfam00254, pfam05698	K03545	NA	Others	460	164	203	555.812	225.711	301.725	275.667	160.824	361.083	172.87	0.462867
2265142635	contig_0.1	Threonine dehydrogenase and related Zn-dependent dehydrogenases	0.529795	1074	COG1063	pfam00107, pfam08240	NA	NA	Others	171	208	256	256.251	355.036	471.906	211.667	42.6185	361.064	107.954	0.462844
2265145838	contig_59.60	KamA family protein	0.517045	1056	COG1509	pfam12544, pfam04055	K01843	EC:5.4.3.2	Others	270	190	180	411.504	329.84	337.465	213.333	49.3288	359.603	45.1091	0.46097
2265145590	contig_50.51	hypothetical protein	0.452504	579	NA	NA	NA	NA	Hypothetical protein	29	150	153	80.6109	474.926	523.158	110.667	70.7413	359.565	242.782	0.460922
2265144197	contig_18.19	Type II secretory pathway, ATPase PulE/Tfp pilus assembly pathway, ATPase PilB	0.488964	1767	COG2804	pfam00437, pfam05157	K02454	NA	Membrane transport	550	221	310	500.957	229.281	347.332	360.333	170.177	359.19	136.225	0.460441
2265142770	contig_0.1	20S proteasome, alpha and beta subunits	0.476005	771	COG0638	pfam00227	K03432	EC:3.4.25.1	Others	247	91	133	515.605	216.372	341.521	157	80.7217	357.832	150.282	0.458701
2265146739	contig_112.113	L-alanine-DL-glutamate epimerase and related enzymes of enolase superfamily	0.537475	1014	COG4948	pfam01188, pfam13378	NA	NA	Others	276	178	160	438.072	321.807	312.394	204.667	62.4286	357.424	70.0014	0.458177
2265143111	contig_4.5	L-alanine-DL-glutamate epimerase and related enzymes of enolase superfamily	0.503483	1005	COG4948	pfam01188, pfam13378	NA	NA	Others	285	121	200	456.408	220.715	393.989	202	82.0183	357.037	122.114	0.457681
2265143717	contig_10.11	HAD-superfamily subfamily IIA hydrolase, TIGR01458	0.472114	771	COG0647	pfam13344, pfam13242	K01507	EC:3.6.1.1	Energy metabolism	181	191	93	377.832	454.143	238.808	155	53.9259	356.927	109.179	0.457541
2265143853	contig_12.13	Uncharacterized conserved protein	0.521088	735	COG2968	pfam04402	K09807	NA	Others	56	110	250	122.624	274.359	673.399	138.667	100.127	356.794	284.491	0.457369
2265144677	contig_27.28	Protein involved in biosynthesis of mitomycin antibiotics/polyketide fumonisin	0.498756	804	COG5285	pfam05721	NA	NA	phyH-domain containing proteins	91	228	149	182.163	519.867	366.902	156	68.7677	356.311	169.101	0.45675
2265142640	contig_0.1	Predicted dehydrogenases and related proteins	0.50098	1020	COG0673	pfam02894, pfam01408	NA	NA	Others	173	229	198	272.973	411.575	384.313	200	28.0535	356.287	73.428	0.45672
2265143133	contig_4.5	Diadenosine tetraphosphate (Ap4A) hydrolase and other HIT family hydrolases	0.487745	408	COG0537	pfam01230	K02503	NA	Others	77	102	63	303.742	458.304	305.704	80.6667	19.7569	355.916	88.6754	0.456244
2265143608	contig_9.10	Predicted pyridoxal phosphate-dependent enzyme apparently involved in regulation of cell wall biogenesis	0.530081	1230	COG0399	pfam01041	NA	NA	Others	530	131	110	693.498	195.245	177.055	257	236.658	355.266	293.059	0.45541
2265143723	contig_10.11	ABC-type branched-chain amino acid transport systems, periplasmic component	0.457789	1149	COG0683	pfam13458	K01999	NA	Membrane transport	179	325	172	250.731	518.533	296.366	225.333	86.3848	355.21	143.271	0.455339
2265146625	contig_102.103	hypothetical protein	0.402597	231	NA	NA	NA	NA	Hypothetical protein	99	30	16	689.759	238.08	137.129	48.3333	44.4335	354.989	294.28	0.455056
2265145586	contig_50.51	L-alanine-DL-glutamate epimerase and related enzymes of enolase superfamily	0.523551	1104	COG4948	pfam13378, pfam02746	K01684	EC:4.2.1.6	Others	226	276	154	329.468	458.304	276.167	218.667	61.3297	354.646	93.6423	0.454616
2265147346	contig_253.254	hypothetical protein	0.414141	99	NA	NA	NA	NA	Hypothetical protein	9	17	30	146.313	314.794	599.938	18.6667	10.5987	353.682	229.299	0.45338
2265145687	contig_53.54	Zn-dependent alcohol dehydrogenases, class III	0.535326	1104	COG1062	pfam00107, pfam08240	K00121	EC:1.1.1.284, EC:1.1.1.1	Metabolism of cofactors and vitamins	165	277	201	240.541	459.964	360.452	214.333	57.1781	353.652	109.869	0.453342
2265142819	contig_1.2	Uncharacterized protein SCO1/SenC/PrrC, involved in biogenesis of respiratory and photosynthetic systems	0.505529	633	COG1999	pfam02630	K07152	NA	Others	175	70	132	444.947	202.725	412.848	125.667	52.7857	353.507	131.563	0.453156
2265144023	contig_14.15	hypothetical protein	0.483531	759	NA	NA	NA	NA	Hypothetical protein	297	46	122	629.78	111.104	318.228	155	128.713	353.037	261.084	0.452554
2265145150	contig_39.40	Protein involved in biosynthesis of mitomycin antibiotics/polyketide fumonisin	0.521073	1044	COG5285	pfam05721	NA	NA	phyH-domain containing proteins	133	282	189	205.034	495.179	358.411	201.333	75.2618	352.874	145.152	0.452345
2265142877	contig_3.4	S-adenosylmethionine synthetase	0.498667	1125	COG0192	pfam02772, pfam02773, pfam00438	K00789	EC:2.5.1.6	Others	325	131	215	464.949	213.468	378.361	223.667	97.2899	352.259	127.756	0.451556
2265146704	contig_109.110	(p)ppGpp synthetase, RelA/SpoT family	0.504308	2205	COG0317	pfam13291, pfam13328, pfam04607, pfam02824	K00951	EC:2.7.6.5	Others	444	406	438	324.077	337.544	393.265	429.333	20.4287	351.629	36.6814	0.450748
2265144488	contig_23.24	vacuolar-type H(+)-translocating pyrophosphatase	0.525445	2358	COG3808	pfam03030	K15987	EC:3.6.1.1	Energy metabolism	243	530	568	165.858	412.046	476.897	447	177.688	351.6	164.093	0.450712
2265143725	contig_10.11	Sugar phosphate isomerases/epimerases	0.519949	777	COG1082	pfam01261	NA	NA	Others	131	180	140	271.347	424.683	356.72	150.333	26.0832	350.916	76.8326	0.449835
2265144467	contig_23.24	Protein involved in biosynthesis of mitomycin antibiotics/polyketide fumonisin	0.526502	849	COG5285	pfam05721	NA	NA	phyH-domain containing proteins	280	139	94	530.792	300.138	219.2	171	97.0412	350.043	161.68	0.448716
2265146810	contig_122.123	Predicted dehydrogenases and related proteins	0.52648	963	COG0673	pfam02894, pfam01408	NA	NA	Others	289	151	136	482.998	287.451	279.597	192	84.3386	350.016	115.234	0.44868
2265145205	contig_40.41	tartrate dehydrogenase	0.514212	1161	COG0473	pfam00180	K07246	EC:4.1.1.73, EC:1.1.1.83, EC:1.1.1.93	Others	181	262	226	250.911	413.697	385.386	223	40.5832	349.998	86.9713	0.448658
2265144700	contig_28.29	N-acetyl-gamma-glutamyl-phosphate reductase, common form	0.524904	1044	COG0002	pfam02774, pfam01118	K00145	EC:1.2.1.38	Others	170	244	189	262.073	428.452	358.411	201	38.4318	349.646	83.5352	0.448206
2265142639	contig_0.1	Sugar phosphate isomerases/epimerases	0.502625	762	COG1082	pfam01261	NA	NA	Others	87	205	142	183.755	493.188	368.938	144.667	59.0452	348.627	155.713	0.4469
2265147010	contig_149.150	DNA repair protein RecO	0.465649	786	COG1381	pfam02565, pfam11967	K03584	NA	Genetic Information Processing	173	141	143	354.24	328.859	360.192	152.333	17.9258	347.764	16.64	0.445794
2265143909	contig_13.14	acyl-[acyl-carrier-protein]--UDP-N-acetylglucosamine O-acyltransferase	0.469091	825	COG1043	pfam00132, pfam13720	K00677	EC:2.3.1.129	Others	240	75	170	468.2	166.656	407.958	161.667	82.8151	347.605	159.575	0.44559
2265143780	contig_10.11	hypothetical protein	0.550415	843	NA	pfam14100	NA	NA	Hypothetical protein	135	184	163	257.739	400.132	382.807	160.667	24.5832	346.893	77.6938	0.444677
2265145427	contig_46.47	Predicted dehydrogenases and related proteins	0.534435	1089	COG0673	pfam01408	NA	NA	Others	94	375	148	138.923	631.272	269.063	205.667	149.112	346.419	255.127	0.44407
2265146487	contig_89.90	amidophosphoribosyltransferase	0.494302	1404	COG0034	pfam13537, pfam00156	K00764	EC:2.4.2.14	Others	687	61	122	787.524	79.6482	172.033	290	345.162	346.402	384.806	0.444048
2265147050	contig_155.156	Uncharacterized protein conserved in cyanobacteria	0.44905	579	COG4636	pfam05685	NA	NA	Others	118	138	80	328.003	436.932	273.547	112	29.4618	346.16	83.1923	0.443739
2265147268	contig_214.215	hypothetical protein	0.50505	495	NA	NA	NA	NA	Hypothetical protein	92	110	82	299.128	407.381	327.966	94.6667	14.1892	344.825	56.0611	0.442027
2265147066	contig_158.159	hypothetical protein	0.507273	1650	COG0438	NA	NA	NA	Hypothetical protein	509	406	71	496.487	451.082	85.1911	328.667	229.012	344.253	225.5	0.441294
2265147212	contig_191.192	Predicted dehydrogenases and related proteins	0.54386	969	COG0673	pfam01408, pfam02894	NA	NA	Others	269	159	139	446.789	300.806	283.995	189	70	343.864	89.5317	0.440794
2265145835	contig_58.59	Uncharacterized conserved protein (some members contain a von Willebrand factor type A (vWA) domain)	0.463019	987	COG1721	pfam01882	NA	NA	Others	333	102	149	543.002	189.451	298.875	194.667	122.083	343.776	181.002	0.440682
2265144253	contig_19.20	hypothetical protein	0.480051	777	NA	pfam13385	NA	NA	Hypothetical protein	59	262	114	122.21	618.149	290.472	145	104.99	343.61	252.204	0.440469
2265145829	contig_58.59	Polyferredoxin	0.490694	591	COG0348	pfam12838	K02573	NA	Others	131	74	132	356.745	229.54	442.188	112.333	33.2014	342.824	107.005	0.439462
2265142979	contig_3.4	Pyruvate/2-oxoglutarate dehydrogenase complex, dehydrogenase (E1) component, eukaryotic type, alpha subunit	0.545732	984	COG1071	pfam00676	K00161	EC:1.2.4.1	Central metabolism	263	171	139	430.165	318.577	279.666	191	64.3739	342.803	78.1193	0.439434
2265143250	contig_5.6	Phage-related protein	0.445378	357	COG4679	pfam05973	NA	NA	Others	13	121	62	58.607	621.341	343.83	65.3333	54.0771	341.259	281.376	0.437456
2265145602	contig_50.51	Coenzyme PQQ synthesis protein D (PqqD).	0.461039	462	NA	pfam05402	NA	NA	Others	191	33	53	665.374	130.944	227.119	92.3333	86.031	341.146	284.878	0.43731
2265144590	contig_26.27	Dehydrogenases with different specificities (related to short-chain alcohol dehydrogenases)	0.530135	813	COG1028	pfam00106	K00065	EC:1.1.1.125	Others	223	140	109	441.457	315.683	265.434	157.333	58.9435	340.858	90.672	0.436941
2265147282	contig_220.221	Uncharacterized conserved protein	0.491176	1020	COG1262	pfam03781	NA	NA	Others	399	98	111	629.574	176.132	215.448	202.667	170.154	340.385	251.216	0.436335
2265144624	contig_27.28	ATP-dependent protease La	0.501638	2442	COG0466	pfam00004, pfam05362, pfam02190	K01338	EC:3.4.21.53	Others	548	416	426	361.168	312.292	345.37	463.333	73.4938	339.61	24.9418	0.435341
2265143358	contig_7.8	Predicted dehydrogenases and related proteins	0.521739	1035	COG0673	pfam01408	NA	NA	Others	105	274	193	163.276	485.315	369.179	190.667	84.5242	339.257	163.091	0.434889
2265146554	contig_94.95	single stranded DNA-binding protein (ssb)	0.5	468	COG0629	pfam00436	K03111	NA	Genetic Information Processing	100	72	92	343.897	282.033	389.19	88	14.4222	338.373	53.7918	0.433756
2265142607	contig_0.1	NADH (or F420H2) dehydrogenase, subunit C	0.497942	486	COG0852	pfam00329	K00332	EC:1.6.5.3	Energy metabolism	181	54	52	599.4	203.69	211.83	95.6667	73.9076	338.307	226.15	0.433671
2265147140	contig_174.175	Isopropylmalate/homocitrate/citramalate synthases	0.509171	1581	COG0119	pfam00682, pfam08502	K01649	EC:2.3.3.13	Others	426	258	225	433.663	299.158	281.754	303	107.791	338.192	83.1368	0.433524
2265145156	contig_39.40	Uncharacterized protein conserved in cyanobacteria	0.440917	567	COG4636	pfam05685	NA	NA	Others	56	140	115	158.957	452.645	401.546	103.667	43.1316	337.716	156.904	0.432914
2265146852	contig_127.128	Uncharacterized conserved protein	0.424242	396	COG1598	pfam03681	NA	NA	Others	49	85	84	199.148	393.493	419.956	72.6667	20.502	337.532	120.573	0.432678
2265145195	contig_40.41	Protein involved in biosynthesis of mitomycin antibiotics/polyketide fumonisin	0.532164	855	COG5285	pfam05721	NA	NA	phyH-domain containing proteins	223	141	125	419.771	302.32	289.444	163	52.5738	337.178	71.817	0.432224
2265144996	contig_35.36	N-acetylmuramic acid 6-phosphate etherase	0.510734	885	COG2103	pfam13580	K07106	EC:4.2.1.126	Others	27	302	150	49.1015	625.571	335.558	159.667	137.755	336.744	288.237	0.431667
2265143067	contig_4.5	hypothetical protein	0.47	1200	NA	NA	NA	NA	Hypothetical protein	291	166	222	390.289	253.595	366.262	226.333	62.6126	336.715	72.98	0.431631
2265143425	contig_7.8	Molybdopterin converting factor, large subunit	0.536797	462	COG0314	pfam02391	K03635	EC:2.-	Metabolism of cofactors and vitamins	77	83	96	268.24	329.344	411.386	85.3333	9.71253	336.323	71.8279	0.431128
2265143928	contig_13.14	Nucleoside-diphosphate-sugar epimerases	0.478916	996	COG0451	pfam01370	K01784	EC:5.1.3.2	Others	39	302	196	63.0202	555.854	389.598	179	132.322	336.157	250.725	0.430916
2265146604	contig_101.102	Uncharacterized protein conserved in bacteria	0.470238	504	COG3536	pfam06155	NA	NA	Others	61	162	57	194.793	589.247	223.905	93.3333	59.5007	335.982	219.817	0.430691
2265146501	contig_91.92	Predicted dehydrogenases and related proteins	0.529026	1068	COG0673	pfam01408	NA	NA	Others	228	203	170	343.588	348.448	315.136	200.333	29.0918	335.724	17.9947	0.43036
2265144701	contig_28.29	2-keto-4-pentenoate hydratase/2-oxohepta-3-ene-1,7-dioic acid hydratase (catechol pathway)	0.508632	753	COG0179	pfam10370, pfam01557	NA	NA	Others	164	156	105	350.528	379.789	276.067	141.667	32.0052	335.462	53.4775	0.430024
2265143712	contig_10.11	Predicted dehydrogenases and related proteins	0.512452	1044	COG0673	pfam01408	NA	NA	Others	177	248	157	272.864	435.476	297.728	194	47.8226	335.356	87.5932	0.429889
2265146325	contig_78.79	Anti-anti-sigma regulatory factor (antagonist of anti-sigma factor)	0.441595	351	COG1366	pfam01740	NA	NA	Genetic Information Processing	112	28	61	513.553	146.239	344.067	67	42.3202	334.62	183.839	0.428945
2265145094	contig_37.38	L-alanine-DL-glutamate epimerase and related enzymes of enolase superfamily	0.530151	1194	COG4948	pfam13378, pfam02746	K08323	NA	Others	230	219	215	310.026	336.243	356.496	221.333	7.76745	334.255	23.2987	0.428477
2265147100	contig_166.167	hypothetical protein	0.507937	693	NA	NA	NA	NA	Hypothetical protein	180	129	85	418.036	341.248	242.832	131.333	47.543	334.038	87.8241	0.4282
2265144993	contig_35.36	Uncharacterized ABC-type transport system, periplasmic component/surface lipoprotein	0.460952	1050	COG1744	pfam02608	K07335	NA	Membrane transport	95	294	182	145.616	513.3	343.164	190.333	99.7614	334.027	184.012	0.428184
2265143613	contig_9.10	tRNA nucleotidyltransferase/poly(A) polymerase	0.473648	1461	COG0617	pfam01743, pfam12627	NA	NA	Genetic Information Processing	341	178	295	375.646	223.348	399.753	271.333	84.0377	332.916	95.6506	0.42676
2265142633	contig_0.1	Phytanoyl-CoA dioxygenase (PhyH).	0.5	810	NA	pfam05721	NA	NA	phyH-domain containing proteins	122	199	125	242.409	450.382	305.524	148.667	43.6157	332.772	106.63	0.426576
2265143098	contig_4.5	tRNA (5-methylaminomethyl-2-thiouridylate)-methyltransferase	0.517388	1179	COG0482	pfam03054	K00566	EC:2.8.1.-	Others	116	273	247	158.35	424.485	414.766	212	84.1487	332.534	150.926	0.426271
2265142844	contig_1.2	uracil-DNA glycosylase, family 4	0.529226	633	COG1573	pfam03167	K02334	EC:2.7.7.7	Others	221	70	74	561.905	202.725	231.445	121.667	86.0484	332.025	199.599	0.425619
2265144228	contig_18.19	acetate--CoA ligase	0.511831	1944	COG0365	pfam13193, pfam00501	K01895	EC:6.2.1.1	Secundary metabolism	565	292	248	467.764	275.359	252.566	368.333	171.733	331.896	118.215	0.425454
2265145604	contig_50.51	Selenocysteine synthase [seryl-tRNASer seleniumtransferase]	0.52139	1122	COG1921	pfam03841	K01042	EC:2.9.1.1	Genetic Information Processing	322	190	126	461.889	310.437	222.33	212.667	99.9467	331.552	121.167	0.425012
2265143003	contig_3.4	Response regulator containing CheY-like receiver, AAA-type ATPase, and DNA-binding domains	0.49968	1563	COG2204	pfam08665, pfam00072	NA	NA	Others	428	199	250	440.716	233.403	316.666	292.333	120.226	330.262	104.323	0.423358
2265145317	contig_43.44	Predicted ATPase (AAA+ superfamily)	0.470085	1638	COG1672	NA	NA	NA	Others	214	477	204	210.268	533.848	246.568	298.333	154.811	330.228	177.272	0.423315
2265143329	contig_6.7	3-phosphoglycerate kinase	0.516667	1200	COG0126	pfam00162	K00927	EC:2.7.2.3	Central metabolism	310	171	190	415.771	261.233	313.467	223.667	75.368	330.157	78.6094	0.423224
2265145917	contig_62.63	4-amino-4-deoxy-L-arabinose transferase and related glycosyltransferases of PMT family	0.494071	1518	COG1807	pfam13231	NA	NA	Others	531	191	149	562.985	230.661	194.328	290.333	209.479	329.325	203.17	0.422157
2265143757	contig_10.11	chaperone protein DnaK	0.511485	1959	COG0443	pfam00012	K04043	NA	Genetic Information Processing	498	334	261	409.137	312.554	263.77	364.333	121.377	328.487	73.9816	0.421084
2265144168	contig_17.18	thioredoxin-disulfide reductase	0.517172	990	COG0492	pfam07992, pfam00070	K00384	EC:1.8.1.9	Others	175	218	148	284.497	403.677	295.969	180.333	35.3034	328.048	65.748	0.42052
2265145789	contig_56.57	Arylsulfatase A and related enzymes	0.530271	1437	COG3119	pfam00884	NA	NA	Others	246	336	202	275.52	428.643	278.301	261.333	68.3032	327.488	87.614	0.419802
2265145432	contig_46.47	ABC-type multidrug transport system, ATPase component	0.488604	702	COG1131	pfam00005	K02193	EC:3.6.3.41	Membrane transport	176	83	128	403.506	216.748	360.988	129	46.5081	327.08	97.8875	0.41928
2265146988	contig_145.146	polyprenyl P-hydroxybenzoate and phenylacrylic acid decarboxylases	0.482233	591	COG0163	pfam02441	K03186	EC:4.1.1.-	Metabolism of cofactors and vitamins	121	103	99	329.513	319.494	331.641	107.667	11.7189	326.882	6.48633	0.419026
2265146137	contig_70.71	menaquinone biosynthesis protein, SCO4550 family	0.497191	1068	COG1060	pfam04055	NA	NA	Others	176	159	238	265.226	272.922	441.19	191	41.5812	326.446	99.4458	0.418467
2265143359	contig_7.8	Protein involved in biosynthesis of mitomycin antibiotics/polyketide fumonisin	0.505535	813	COG5285	pfam05721	NA	NA	phyH-domain containing proteins	151	153	137	298.924	344.996	333.618	147	8.7178	325.846	23.9993	0.417698
2265145615	contig_50.51	Predicted dehydrogenases and related proteins	0.533147	1071	COG0673	pfam01408	NA	NA	Others	240	116	226	360.658	198.555	417.772	194	67.9117	325.662	113.721	0.417462
2265145503	contig_48.49	Sugar phosphate isomerases/epimerases	0.518116	828	COG1082	pfam01261, pfam07582	NA	NA	Others	227	122	111	441.235	270.111	265.407	153.333	64.0338	325.584	100.184	0.417362
2265145000	contig_35.36	hypothetical protein	0.5	642	NA	NA	NA	NA	Hypothetical protein	105	158	85	263.226	451.165	262.122	116	37.7227	325.504	108.827	0.41726
2265144429	contig_22.23	Uncharacterized protein conserved in bacteria	0.513929	1041	COG4864	pfam12127	NA	NA	Others	279	155	143	431.348	272.957	271.96	192.333	75.295	325.422	91.7361	0.417154
2265142905	contig_3.4	Hemolysins and related proteins containing CBS domains	0.488938	1356	COG1253	pfam03471, pfam00571, pfam01595	NA	NA	Others	303	173	260	359.631	233.884	379.607	245.333	66.2294	324.374	79.0007	0.41581
2265142876	contig_3.4	adenosylhomocysteinase	0.498812	1263	COG0499	pfam05221, pfam00670	K01251	EC:3.3.1.1	Others	253	213	217	322.397	309.164	340.155	227.667	22.0303	323.905	15.5501	0.41521
2265144490	contig_23.24	Glycine/serine hydroxymethyltransferase	0.494418	1254	COG0112	pfam00464	K00600	EC:2.1.2.1	Metabolism of cofactors and vitamins	285	192	206	365.781	280.684	325.229	227.667	50.1431	323.898	42.5645	0.415201
2265146710	contig_110.111	hypothetical protein	0.479167	288	NA	NA	NA	NA	Hypothetical protein	54	49	52	301.77	311.901	357.463	51.6667	2.51661	323.711	29.6655	0.414961
2265144005	contig_14.15	hypothetical protein	0.491852	675	NA	NA	NA	NA	Hypothetical protein	159	70	137	379.112	190.111	401.825	122	46.3573	323.683	116.232	0.414925
2265142950	contig_3.4	Propanediol utilization protein	0.541844	705	COG4869	pfam06130	K15024	NA	BMC group A & GVP	190	78	119	433.749	202.824	334.178	129	56.6657	323.584	115.827	0.414798
2265145859	contig_59.60	dihydrodipicolinate reductase	0.517157	816	COG0289	pfam05173, pfam01113	K00215	EC:1.3.1.26	Others	165	136	140	325.438	305.536	339.671	147	15.7162	323.548	17.1457	0.414752
2265145727	contig_54.55	hypothetical protein	0.509259	1836	NA	pfam13860	NA	NA	Hypothetical protein	238	478	264	208.631	477.275	284.676	326.667	131.702	323.527	138.472	0.414725
2265145449	contig_46.47	hypothetical protein	0.460606	495	NA	NA	NA	NA	Hypothetical protein	69	143	54	224.346	529.595	215.978	88.6667	47.648	323.306	178.701	0.414442
2265146603	contig_101.102	Rhodanese-related sulfurtransferase	0.512121	330	COG0607	pfam00581	NA	NA	Others	82	54	45	399.921	299.981	269.972	60.3333	19.2959	323.291	68.0384	0.414423
2265142720	contig_0.1	hypothetical protein	0.497268	732	NA	NA	NA	NA	Hypothetical protein	42	267	77	92.3448	668.672	208.257	128.667	121.072	323.091	304.842	0.414167
2265142981	contig_3.4	Dehydrogenases with different specificities (related to short-chain alcohol dehydrogenases)	0.547619	840	COG1028	pfam13561	K00540	NA	Others	171	159	124	327.636	347.001	292.255	151.333	24.4199	322.297	27.7606	0.413149
2265143440	contig_7.8	RNA polymerase sigma factor, sigma-70 family	0.471653	2928	COG1595	pfam08281, pfam04542	NA	NA	Genetic Information Processing	1654	29	57	909.156	18.1568	38.5411	580	930.217	321.951	508.637	0.412705
2265144684	contig_28.29	hypothetical protein	0.476923	390	NA	NA	NA	NA	Hypothetical protein	93	49	69	383.789	230.327	350.271	70.3333	22.0303	321.462	80.6853	0.412078
2265146121	contig_69.70	menaquinone biosynthesis decarboxylase, SCO4490 family	0.494467	1446	COG0043	pfam01977	K03182	EC:4.1.1.-	Metabolism of cofactors and vitamins	236	320	216	262.674	405.691	295.737	257.333	55.1845	321.367	74.8738	0.411957
2265147248	contig_204.205	Pup-ligase protein.	0.473878	1359	NA	pfam03136	K13571	EC:6.3.2.-	Others	332	219	189	393.181	295.419	275.336	246.667	75.4078	321.312	63.0456	0.411885
2265143883	contig_13.14	hypothetical protein	0.483761	585	NA	NA	NA	NA	Hypothetical protein	53	160	93	145.812	501.392	314.737	102	54.0648	320.647	177.863	0.411033
2265146099	contig_68.69	Protein involved in biosynthesis of mitomycin antibiotics/polyketide fumonisin	0.482394	852	COG5285	pfam05721	NA	NA	phyH-domain containing proteins	140	151	160	264.462	324.901	371.792	150.333	10.0167	320.385	53.8077	0.410697
2265143594	contig_9.10	hypothetical protein	0.479885	348	NA	NA	NA	NA	Hypothetical protein	65	40	79	300.613	210.714	449.436	61.3333	19.7569	320.255	120.567	0.41053
2265143753	contig_10.11	2-oxoacid:acceptor oxidoreductase, beta subunit, pyruvate/2-ketoisovalerate family	0.510029	1047	COG1013	pfam02775	K00175	EC:1.2.7.3	Central metabolism	228	157	177	350.479	274.895	334.693	187.333	36.6106	320.022	39.8708	0.410232
2265146608	contig_101.102	cysteine desulfurases, SufS subfamily	0.515663	1245	COG0520	pfam00266	K11717	EC:4.4.1.16, EC:2.8.1.7	Others	98	328	220	126.687	482.967	349.843	215.333	115.071	319.832	180.026	0.409989
2265142881	contig_3.4	Serine phosphatase RsbU, regulator of sigma subunit	0.477637	1185	COG2208	pfam07228, pfam00072	NA	NA	Others	234	169	227	317.813	261.446	379.252	210	35.6791	319.503	58.9212	0.409567
2265144686	contig_28.29	Isocitrate/isopropylmalate dehydrogenase	0.522317	1053	COG0473	pfam00180	K00052	EC:1.1.1.85	Others	206	148	205	314.857	257.66	385.43	186.333	33.2014	319.316	64.0017	0.409326
2265143979	contig_14.15	Predicted dehydrogenases and related proteins	0.550235	1065	COG0673	pfam01408	NA	NA	Others	165	269	131	249.35	463.037	243.524	188.333	71.8981	318.637	125.088	0.408456
2265143755	contig_10.11	FRG domain.	0.413836	795	NA	pfam08867	NA	NA	Others	249	141	50	504.088	325.136	124.515	146.667	99.6209	317.913	189.889	0.407529
2265142793	contig_1.2	lipid kinase, YegS/Rv2252/BmrU family	0.533724	1023	COG1597	pfam00781	K07029	NA	Others	289	152	117	454.67	272.384	226.428	186	90.901	317.827	120.716	0.407419
2265143411	contig_7.8	Aerobic-type carbon monoxide dehydrogenase, large subunit CoxL/CutL homologs	0.538897	2121	COG1529	pfam01315, pfam02738	K11177	EC:1.17.1.4	Others	599	254	299	454.528	219.536	279.094	384	187.55	317.719	122.165	0.40728
2265145857	contig_59.60	Protein involved in biosynthesis of mitomycin antibiotics/polyketide fumonisin	0.482527	744	COG5285	pfam05721	NA	NA	phyH-domain containing proteins	88	211	91	190.364	519.903	242.152	130	70.1641	317.473	177.212	0.406965
2265145804	contig_56.57	malate synthase G	0.529762	2184	COG2225	pfam01274	K01638	EC:2.3.3.9	Others	620	289	279	456.892	242.582	252.913	396	194.054	317.462	120.86	0.406951
2265142814	contig_1.2	DNA modification methylase	0.432927	984	COG0863	pfam01555	K07319	EC:2.1.1.72	Membrane transport	248	126	154	405.631	234.741	309.846	176	63.9062	316.739	85.6532	0.406024
2265142795	contig_1.2	ABC-type branched-chain amino acid transport systems, periplasmic component	0.484456	1158	COG0683	pfam13458	K01999	NA	Membrane transport	70	397	130	97.289	628.485	222.257	199	174.078	316.01	277.731	0.40509
2265147416	contig_296.297	Fe-S oxidoreductase	0.49938	807	COG0247	pfam02754	NA	NA	Others	142	176	108	283.197	399.809	264.954	142	34	315.987	73.163	0.405059
2265144157	contig_17.18	twin arginine-targeting protein translocase, TatA/E family	0.466667	225	COG1826	pfam02416	K03116	NA	Membrane transport	13	79	24	92.9897	643.662	211.178	38.6667	35.3601	315.943	289.9	0.405003
2265143176	contig_4.5	S-adenosylmethionine:tRNA ribosyltransferase-isomerase	0.491787	1035	COG0809	pfam02547	K07568	EC:2.4.99.17	Others	230	157	160	357.653	278.082	306.055	182.333	41.3078	313.93	40.3658	0.402423
2265145080	contig_37.38	ASPIC and UnbV.	0.501873	1869	NA	pfam13860, pfam07593, pfam13517	NA	NA	ELP	202	456	300	173.947	447.269	317.784	319.333	128.099	313	136.724	0.40123
2265146971	contig_144.145	hypothetical protein	0.463277	177	NA	NA	NA	NA	Hypothetical protein	14	33	42	127.3	341.786	469.782	29.6667	14.2945	312.956	173.051	0.401174
2265145669	contig_52.53	Arylsulfatase A and related enzymes	0.496263	1338	COG3119	pfam00884	NA	NA	Others	184	291	215	221.328	398.704	318.128	230	55.0545	312.72	88.8115	0.400872
2265146649	contig_104.105	FOG: HEAT repeat	0.477966	885	COG1413	pfam13646	NA	NA	Others	194	113	156	352.803	234.071	348.981	154.333	40.5257	311.952	67.4735	0.399887
2265143327	contig_6.7	succinyl-CoA synthetase, alpha subunit	0.536913	894	COG0074	pfam00549, pfam02629	K01902	EC:6.2.1.5	Central metabolism	102	237	120	183.627	485.986	265.744	153	73.3008	311.786	156.349	0.399674
2265146362	contig_80.81	Methylase involved in ubiquinone/menaquinone biosynthesis	0.5	798	COG2226	pfam13847	NA	NA	Others	103	162	143	207.734	372.156	354.775	136	30.1164	311.555	90.3305	0.399379
2265147411	contig_293.294	hypothetical protein	0.383648	318	NA	NA	NA	NA	Hypothetical protein	14	100	46	70.8557	576.482	286.385	53.3333	43.4665	311.241	253.728	0.398976
2265143648	contig_9.10	Domain of unknown function (DUF1083).	0.423347	711	NA	pfam06452	NA	NA	Others	156	91	124	353.126	234.631	345.281	123.667	32.5013	311.012	66.2645	0.398683
2265144385	contig_21.22	Predicted membrane protein	0.468835	369	COG2510	pfam00892	NA	NA	Others	85	58	51	370.738	288.147	273.63	64.6667	17.9536	310.838	52.3797	0.39846
2265145900	contig_61.62	Predicted dehydrogenases and related proteins	0.529361	1158	COG0673	pfam01408	NA	NA	Others	206	249	147	286.308	394.189	251.321	200.667	51.2087	310.606	74.4687	0.398161
2265143888	contig_13.14	hypothetical protein	0.449275	621	NA	NA	NA	NA	Hypothetical protein	87	121	109	225.477	357.196	347.5	105.667	17.2434	310.058	73.4095	0.397459
2265144951	contig_34.35	Predicted nucleoside-diphosphate sugar epimerases	0.500496	2016	COG1086	pfam02719, pfam13727	NA	NA	Others	389	330	324	310.551	300.08	318.181	347.667	35.9212	309.604	9.08785	0.396877
2265144382	contig_20.21	Mannose-6-phosphate isomerase	0.517986	417	COG0662	pfam07883	NA	NA	Others	50	95	67	192.978	417.639	318.096	70.6667	22.723	309.571	112.573	0.396835
2265145398	contig_45.46	hypothetical protein	0.522917	960	NA	NA	NA	NA	Hypothetical protein	192	124	179	321.888	236.79	369.149	165	36.0971	309.276	67.0747	0.396456
2265144007	contig_14.15	Periplasmic component of the Tol biopolymer transport system	0.506708	969	COG0823	pfam07676	NA	NA	Membrane transport	218	125	161	362.082	236.483	328.944	168	46.8935	309.17	65.0927	0.39632
2265143405	contig_7.8	methyltransferase, FkbM family	0.469178	876	COG2520	pfam05050	NA	NA	Others	103	189	151	189.238	395.522	341.266	147.667	43.0968	308.675	106.934	0.395687
2265143095	contig_4.5	FOG: HEAT repeat	0.474295	1206	COG1413	NA	NA	NA	Others	382	101	160	509.789	153.528	262.659	214.333	148.17	308.659	182.531	0.395665
2265144615	contig_27.28	putative dehydratase, YjhG/YagF family	0.566869	1974	COG0129	pfam00920	NA	NA	Others	291	330	378	237.258	306.464	379.11	333	43.5775	307.61	70.9329	0.394322
2265143302	contig_6.7	Uncharacterized conserved protein	0.479592	294	COG2442	pfam04255	NA	NA	Others	26	56	64	142.331	349.184	430.976	48.6667	20.0333	307.497	148.769	0.394176
2265143575	contig_8.9	hypothetical protein	0.481305	2514	NA	NA	NA	NA	Hypothetical protein	248	302	690	158.767	220.219	543.38	413.333	241.117	307.455	206.614	0.394123
2265143834	contig_12.13	1-acyl-sn-glycerol-3-phosphate acyltransferase	0.489762	1221	COG0204	pfam01553	NA	NA	Others	342	139	162	450.801	208.695	262.675	214.333	111.159	307.39	127.096	0.39404
2265144254	contig_19.20	hypothetical protein	0.418367	294	NA	NA	NA	NA	Hypothetical protein	55	65	32	301.085	405.302	215.488	50.6667	16.9214	307.292	95.0594	0.393913
2265145915	contig_62.63	histidinol-phosphate aminotransferase	0.510502	1095	COG0079	pfam00155	K00817	EC:2.6.1.9	Secundary metabolism	185	239	138	271.914	400.126	249.508	187.333	50.5404	307.183	81.2672	0.393774
2265145054	contig_36.37	Uncharacterized protein conserved in cyanobacteria	0.509409	744	COG4636	pfam05685	NA	NA	Others	297	43	65	642.477	105.952	172.966	135	140.727	307.132	292.344	0.393708
2265143156	contig_4.5	Protein involved in biosynthesis of mitomycin antibiotics/polyketide fumonisin	0.520147	819	COG5285	pfam05721	NA	NA	phyH-domain containing proteins	124	159	133	243.676	355.899	321.505	138.667	18.1751	307.026	57.4955	0.393573
2265147307	contig_231.232	NADH dehydrogenase/NADH:ubiquinone oxidoreductase 75 kD subunit (chain G)	0.500904	1659	COG1034	pfam00111, pfam10588, pfam04879, pfam00384	K00336	EC:1.6.5.3	Energy metabolism	408	233	224	395.811	257.468	267.314	288.333	103.732	306.864	77.1874	0.393365
2265146447	contig_87.88	Ion transport protein.	0.444444	729	NA	pfam00520	K10716	NA	Others	17	268	77	37.5315	673.939	209.114	120.667	131.074	306.861	329.271	0.393362
2265145162	contig_39.40	5,10-methenyltetrahydrofolate synthetase	0.546099	564	COG0212	pfam01812	K01934	EC:6.3.3.2	Metabolism of cofactors and vitamins	83	86	115	236.85	279.533	403.681	94.6667	17.673	306.688	86.6675	0.393139
2265142934	contig_3.4	hypothetical protein	0.454545	1155	NA	NA	NA	NA	Hypothetical protein	82	189	295	114.263	299.981	505.662	188.667	106.5	306.635	195.784	0.393072
2265144625	contig_27.28	endopeptidase Clp ATP-binding regulatory subunit (clpX)	0.473684	1539	COG1219	pfam10431, pfam06689, pfam07724	NA	NA	Others	333	203	256	348.241	241.808	329.322	264	65.3682	306.457	56.7813	0.392843
2265145272	contig_41.42	oligopeptide/dipeptide ABC transporter, ATP-binding protein, C-terminal domain	0.517544	1026	COG0444	pfam08352, pfam00005	K02031	NA	Membrane transport	163	190	168	255.69	339.484	324.177	173.667	14.3643	306.45	44.6208	0.392835
2265146832	contig_124.125	hypothetical protein	0.511752	936	NA	NA	NA	NA	Hypothetical protein	120	158	190	206.338	309.453	401.881	156	35.0428	305.891	97.8202	0.392117
2265143173	contig_4.5	MAF protein	0.499187	615	COG0424	pfam02545	K06287	NA	Others	31	98	169	81.1261	292.122	544.041	99.3333	69.0097	305.763	231.759	0.391954
2265143824	contig_11.12	translation initiation factor IF-1	472	375	COG0361	pfam01176	NA	NA	Others	105	37	54	450.643	180.877	285.09	65.3333	35.3883	305.537	136.04	0.391663
2265143861	contig_12.13	GTP-binding protein HflX	0.512403	1290	COG2262	pfam01926, pfam13167	K03665	NA	Others	354	177	145	441.66	251.534	222.535	225.333	112.571	305.243	119.027	0.391287
2265143552	contig_8.9	ABC-type Zn2+ transport system, periplasmic component/surface adhesin	0.510018	1098	COG4531	pfam12006	NA	NA	Membrane transport	142	157	246	208.142	262.126	443.56	181.667	56.2168	304.61	123.325	0.390475
2265144505	contig_24.25	Domain of unknown function (DUF1844).	0.496377	276	NA	pfam08899	NA	NA	Others	87	19	39	507.323	126.2	279.754	48.3333	34.9476	304.425	191.756	0.390239
2265142904	contig_3.4	Hemolysins and related proteins containing CBS domains	0.467407	1350	COG1253	pfam00571, pfam01595, pfam03471	K03699	NA	Others	398	107	199	474.486	145.299	291.836	234.667	148.743	303.874	164.923	0.389532
2265146429	contig_85.86	FOG: WD40 repeat	0.555871	1056	COG2319	pfam00400	NA	NA	ELP	109	238	176	166.126	413.168	329.966	174.333	64.5161	303.086	125.695	0.388522
2265142746	contig_0.1	hypothetical protein	0.488525	915	NA	pfam13709	NA	NA	Hypothetical protein	156	122	180	274.396	244.429	389.468	152.667	29.1433	302.764	76.568	0.388109
2265142724	contig_0.1	FOG: WD40 repeat	0.522523	888	COG2319	pfam00400	NA	NA	ELP	250	108	104	453.107	222.958	231.868	154	83.1625	302.645	130.381	0.387956
2265143752	contig_10.11	2-oxoacid:acceptor oxidoreductase, alpha subunit	0.505933	1854	COG0674	pfam01855, pfam01558	K00174	EC:1.2.7.3	Central metabolism	379	255	305	329.006	252.141	325.694	313	62.3859	302.28	43.4535	0.387489
2265142882	contig_3.4	Response regulators consisting of a CheY-like receiver domain and a winged-helix DNA-binding domain	0.480952	420	COG0745	pfam00072	K11443	NA	Genetic Information Processing	82	73	58	314.224	318.63	273.4	71	12.1244	302.085	24.939	0.387238
2265145004	contig_35.36	hypothetical protein	0.486685	1089	NA	NA	NA	NA	Hypothetical protein	176	183	184	260.111	308.061	334.511	181	4.3589	300.894	37.714	0.385712
2265144079	contig_15.16	Phosphoglycerate dehydrogenase and related dehydrogenases	0.504732	951	COG0111	pfam00389, pfam02826	NA	NA	Others	100	187	179	169.236	360.474	372.643	155.333	48.0867	300.784	114.086	0.385572
2265143408	contig_7.8	hypothetical protein	0.453431	408	NA	NA	NA	NA	Hypothetical protein	52	75	74	205.124	336.988	359.08	67	13	300.398	83.2451	0.385076
2265145077	contig_37.38	Predicted dehydrogenases and related proteins	0.518627	1020	COG0673	pfam01408	NA	NA	Others	164	179	164	258.772	321.711	318.32	169	8.66025	299.601	35.3994	0.384055
2265145161	contig_39.40	Carbon dioxide concentrating mechanism/carboxysome shell protein	0.489583	288	COG4576	pfam03319	K04028	NA	Others	60	41	44	335.3	260.978	302.469	48.3333	10.2144	299.582	37.2445	0.38403
2265144250	contig_19.20	cell division protein FtsA	0.495518	1227	COG0849	pfam14450, pfam02491	K03590	NA	Others	157	178	264	205.935	265.943	425.97	199.667	56.6951	299.283	113.744	0.383647
2265145775	contig_56.57	Predicted dehydrogenases and related proteins	0.517874	1035	COG0673	pfam01408	NA	NA	Others	233	151	140	362.318	267.454	267.798	174.667	50.8167	299.19	54.6704	0.383528
2265143863	contig_12.13	Sugar phosphate isomerases/epimerases	0.516414	792	COG1082	pfam01261	K03082	EC:5.-	Others	141	119	133	286.529	275.445	332.465	131	11.1355	298.146	30.2334	0.38219
2265143209	contig_5.6	hypothetical protein	0.531693	1341	COG1520	pfam13360	NA	NA	ELP	297	131	243	356.453	179.084	358.755	223.667	84.6719	298.097	103.075	0.382127
2265144368	contig_20.21	Predicted dehydrogenases and related proteins	0.524264	1257	COG0673	pfam01408, pfam02894	NA	NA	Others	275	227	134	352.105	331.058	211.052	212	71.6868	298.071	76.0922	0.382094
2265144519	contig_24.25	Protein involved in biosynthesis of mitomycin antibiotics/polyketide fumonisin	0.523297	837	COG5285	pfam05721	NA	NA	phyH-domain containing proteins	84	173	149	161.521	378.908	352.436	135.333	46.0471	297.622	118.608	0.381517
2265142682	contig_0.1	transposase, IS605 OrfB family, central region	0.456013	1239	COG0675	pfam07282, pfam01385	K07496	NA	Transposase	77	298	219	100.022	440.918	349.939	198	111.987	296.96	176.516	0.380669
2265143893	contig_13.14	hypothetical protein	0.506815	807	NA	pfam13385	NA	NA	Hypothetical protein	240	68	105	478.643	154.472	257.594	137.667	90.5336	296.903	165.622	0.380596
2265142808	contig_1.2	hypothetical protein	0.453595	765	NA	NA	NA	NA	Hypothetical protein	55	238	79	115.711	570.333	204.449	124	99.4535	296.831	240.98	0.380504
2265144099	contig_15.16	Glycosyltransferases, probably involved in cell wall biogenesis	0.463889	720	COG1215	pfam00535	NA	NA	Others	45	159	140	100.59	404.835	384.96	114.667	61.0765	296.795	170.209	0.380457
2265145758	contig_55.56	hypothetical protein	0.465875	1011	NA	NA	NA	NA	Hypothetical protein	268	86	157	426.636	155.941	307.446	170.333	91.7297	296.674	135.669	0.380303
2265146457	contig_87.88	hypothetical protein	0.452381	714	NA	NA	NA	NA	Hypothetical protein	146	132	80	329.101	338.914	221.826	119.333	34.7755	296.613	64.9536	0.380225
2265145461	contig_46.47	Glutamine cyclotransferase	0.549763	633	COG3823	NA	NA	NA	Others	137	93	87	348.33	269.335	272.104	105.667	27.3008	296.59	44.8299	0.380195
2265143153	contig_4.5	polyphosphate:nucleotide phosphotransferase, PPK2 family	0.474785	813	COG2326	pfam03976	NA	NA	Others	76	159	156	150.452	358.525	379.887	130.333	47.0779	296.288	126.749	0.379808
2265144455	contig_23.24	Cold shock proteins	0.487907	951	COG1278	pfam00313	NA	NA	Others	152	150	164	257.239	289.151	341.416	155.333	7.57188	295.935	42.4963	0.379355
2265144399	contig_21.22	Predicted cobalamin binding protein	0.509881	759	COG5012	pfam02607, pfam02310	K00548	EC:2.1.1.13	Metabolism of cofactors and vitamins	142	112	121	301.107	270.514	315.619	125	15.3948	295.747	23.0256	0.379114
2265143278	contig_5.6	ribosomal protein L11 methyltransferase	0.485651	906	COG2264	pfam06325	K02687	EC:2.1.1.-	Others	115	117	204	204.288	236.74	445.781	145.333	50.8167	295.603	131.066	0.37893
2265147293	contig_225.226	Protein involved in biosynthesis of mitomycin antibiotics/polyketide fumonisin	0.536111	720	COG5285	pfam05721	NA	NA	phyH-domain containing proteins	195	95	76	435.889	241.882	208.978	122	63.9296	295.583	122.617	0.378904
2265145448	contig_46.47	Uncharacterized protein conserved in cyanobacteria	0.495591	567	COG4636	pfam05685	NA	NA	Others	12	155	100	34.0622	501.143	349.17	89	72.1318	294.792	238.241	0.37789
2265145507	contig_48.49	hypothetical protein	0.52649	906	NA	NA	NA	NA	Hypothetical protein	291	103	72	516.939	208.412	157.335	155.333	118.509	294.228	194.556	0.377167
2265147332	contig_244.245	Protein of unknown function (DUF1239).	0.447863	585	NA	pfam06835	NA	NA	Others	222	31	51	610.761	97.1447	172.597	101.333	104.978	293.501	277.333	0.376235
2265146079	contig_68.69	Predicted aminopeptidases	0.519669	966	COG2234	pfam04389	NA	NA	Others	378	50	76	629.78	94.8869	155.76	168	182.329	293.476	292.834	0.376203
2265145360	contig_44.45	ubiquinone/menaquinone biosynthesis methyltransferases	0.477178	723	COG2226	pfam01209	K03183	EC:2.1.1.201, EC:2.1.1.163	Metabolism of cofactors and vitamins	209	80	77	465.245	202.845	210.849	122	75.3591	292.98	149.24	0.375567
2265144985	contig_35.36	Uncharacterized protein conserved in bacteria	0.532639	1440	COG4102	pfam07394	NA	NA	Others	212	318	172	236.945	404.835	236.475	234	75.4453	292.752	97.0671	0.375275
2265144163	contig_17.18	Uncharacterized conserved protein, contains double-stranded beta-helix domain	0.529851	402	COG1917	pfam07883	NA	NA	Others	71	47	77	284.254	214.331	379.214	65	15.8745	292.6	82.7579	0.37508
2265146194	contig_72.73	Predicted dehydrogenases and related proteins	0.528545	1086	COG0673	pfam01408	NA	NA	Others	193	170	166	286.023	286.967	302.62	176.333	14.5717	291.87	9.3218	0.374145
2265146318	contig_78.79	copper-(or silver)-translocating P-type ATPase	0.528302	2226	COG2217	pfam00403, pfam00122, pfam00702	K01533	EC:3.6.3.4	Others	258	503	309	186.539	414.244	274.823	356.667	129.268	291.869	114.806	0.374142
2265145039	contig_36.37	Sugar phosphate isomerases/epimerases	0.534591	795	COG1082	pfam01261	NA	NA	Others	240	77	85	485.868	177.557	211.676	134	91.8858	291.7	169.017	0.373927
2265146985	contig_145.146	Predicted metal-dependent hydrolase of the TIM-barrel fold	0.495526	894	COG3618	pfam04909	K07046	NA	Others	131	158	142	235.835	323.991	314.464	143.667	13.5769	291.43	48.3818	0.37358
2265144992	contig_35.36	gamma-glutamyltranspeptidase	0.542593	1620	COG0405	pfam01019	K00681	EC:2.3.2.2	Others	156	368	246	154.983	416.434	300.635	256.667	106.402	290.684	131.009	0.372624
2265146889	contig_131.132	Predicted transcription regulator containing HTH domain	0.44	375	COG5499	pfam01381	NA	NA	Genetic Information Processing	14	98	63	60.0857	479.08	332.605	58.3333	42.194	290.59	212.633	0.372504
2265146662	contig_105.106	riboflavin biosynthesis protein RibD	0.537138	1104	COG0117	pfam00383, pfam01872	K11752	EC:3.5.4.26, EC:1.1.1.193	Metabolism of cofactors and vitamins	153	179	196	223.047	297.233	351.485	176	21.6564	290.588	64.4764	0.372502
2265145271	contig_41.42	hypothetical protein	0.495199	729	NA	NA	NA	NA	Hypothetical protein	80	84	178	176.619	211.235	483.407	114	55.4617	290.42	168.025	0.372286
2265146301	contig_77.78	Phosphoglycerate dehydrogenase and related dehydrogenases	0.522751	945	COG0111	pfam02826	NA	NA	Others	167	134	156	284.419	259.948	326.823	152.333	16.8028	290.397	33.836	0.372256
2265145146	contig_39.40	hypothetical protein	0.519878	2616	NA	NA	NA	NA	Hypothetical protein	664	336	300	408.512	235.459	227.041	433.333	200.573	290.337	102.429	0.372179
2265145548	contig_49.50	hypothetical protein	0.455128	156	NA	NA	NA	NA	Hypothetical protein	5	60	9	51.5845	705.082	114.219	24.6667	30.6649	290.295	360.579	0.372126
2265143261	contig_5.6	hypothetical protein	0.461153	798	NA	NA	NA	NA	Hypothetical protein	169	95	125	340.846	218.24	310.118	129.667	37.2201	289.735	63.794	0.371407
2265143201	contig_4.5	Uncharacterized protein conserved in cyanobacteria	0.485535	795	COG4636	pfam05685	NA	NA	Others	147	127	111	297.594	292.853	276.424	128.333	18.037	288.957	11.1098	0.37041
2265145318	contig_43.44	hypothetical protein	0.510563	852	NA	pfam14100	NA	NA	Hypothetical protein	266	85	78	502.477	182.891	181.249	143	106.579	288.872	184.989	0.370302
2265143181	contig_4.5	hypothetical protein	0.453704	756	NA	NA	NA	NA	Hypothetical protein	158	69	138	336.364	167.317	361.391	121.667	46.694	288.357	105.568	0.369642
2265143804	contig_11.12	hypothetical protein	0.458564	543	NA	NA	NA	NA	Hypothetical protein	117	68	79	346.785	229.574	288.036	88	25.7099	288.132	58.6056	0.369352
2265142669	contig_0.1	Predicted amidohydrolase	0.49	300	COG0388	NA	NA	NA	Others	11	67	60	59.0127	409.418	395.959	46	30.5123	288.13	198.535	0.36935
2265146415	contig_83.84	Predicted TIM-barrel enzyme, possibly a dioxygenase	0.528986	828	COG5564	pfam09370	NA	NA	Others	71	199	119	138.007	440.591	284.536	129.667	64.6632	287.711	151.317	0.368814
2265145451	contig_46.47	MoxR-like ATPases	0.515996	969	COG0714	pfam07726	K03924	EC:3.6.3.-	Others	135	200	127	224.225	378.372	259.478	154	40.0375	287.358	80.7672	0.368361
2265144269	contig_19.20	F5/8 type C domain.	0.504202	714	NA	pfam00754	NA	NA	Others	231	56	71	520.7	143.782	196.87	119.333	96.9966	287.117	204.023	0.368052
2265144292	contig_19.20	methylmalonic acid semialdehyde dehydrogenase	538	1500	COG1012	pfam00171	K00140	EC:1.2.1.18, EC:1.2.1.27	Others	276	214	230	296.137	261.539	303.568	240	32.187	287.081	22.4305	0.368006
2265144538	contig_24.25	Succinate dehydrogenase/fumarate reductase, flavoprotein subunit	0.531369	1833	COG1053	pfam00890, pfam02910	K00239	EC:1.3.99.1	Central metabolism	343	311	230	301.166	311.036	248.419	294.667	58.2437	286.874	33.6663	0.36774
2265145078	contig_37.38	Transposase and inactivated derivatives	0.482014	417	COG3677	pfam03811, pfam13384	K07489	NA	Transposase	181	14	21	698.581	61.5468	99.7019	72	94.4616	286.61	357.287	0.367401
2265145293	contig_43.44	iojap-like ribosome-associated protein	0.471491	456	COG0799	pfam02410	K09710	NA	Others	112	29	80	395.3	116.586	347.332	73.6667	41.8609	286.406	149.012	0.36714
2265144883	contig_32.33	Periplasmic component of the Tol biopolymer transport system	0.47036	1029	COG0823	pfam07676	NA	NA	Membrane transport	244	82	172	381.635	146.087	330.928	166	81.1665	286.217	123.976	0.366897
2265142634	contig_0.1	L-alanine-DL-glutamate epimerase and related enzymes of enolase superfamily	0.524035	1269	COG4948	pfam01188, pfam13378	NA	NA	Others	150	243	202	190.241	351.041	315.145	198.333	46.6083	285.475	84.4059	0.365947
2265144489	contig_23.24	folylpolyglutamate synthase/dihydrofolate synthase	0.474331	1383	COG0285	pfam08245, pfam02875	K11754	EC:6.3.2.17, EC:6.3.2.12	Metabolism of cofactors and vitamins	150	230	263	174.559	304.873	376.49	214.333	58.1062	285.307	102.377	0.365732
2265146112	contig_69.70	Fe2+/Zn2+ uptake regulation proteins	0.485207	507	COG0735	pfam01475	K03711	NA	Others	120	48	77	380.932	173.559	300.679	81.6667	36.2261	285.057	104.566	0.36541
2265147316	contig_235.236	Domain of Unknown Function (DUF1080).	0.507389	609	NA	pfam06439	NA	NA	Others	159	61	77	420.198	183.622	250.319	99	52.5738	284.713	121.98	0.36497
2265145075	contig_37.38	Uncharacterized protein conserved in bacteria	0.550955	1884	COG3533	pfam07944	K09955	NA	Others	502	200	219	428.842	194.609	230.135	307	169.142	284.529	126.235	0.364733
2265143339	contig_6.7	Predicted metal-binding, possibly nucleic acid-binding protein	0.461957	552	COG1399	pfam02620	K07040	NA	Others	69	69	118	201.18	229.152	423.217	85.3333	28.2902	284.516	120.93	0.364718
2265146082	contig_68.69	DNA polymerase III, subunit gamma and tau	0.511148	1794	COG2812	pfam13177, pfam12169	K02343	EC:2.7.7.7	Genetic Information Processing	399	219	246	357.952	223.787	271.477	288	97.0721	284.405	68.0104	0.364575
2265144435	contig_22.23	Sugar (pentulose and hexulose) kinases	0.511952	1506	COG1070	pfam00370, pfam02782	NA	NA	Others	410	136	188	438.16	165.549	247.146	244.667	145.524	283.618	139.917	0.363567
9999999998	contig_32.33	CRISPR derived	0.444015	259	NA	NA	NA	NA	Genetic Information Processing	28	47	45	173.993	332.668	343.98	40	10.4403	283.547	95.0448	0.363475
2265144239	contig_18.19	transcription termination factor NusA	0.479452	1314	COG0195	pfam00575, pfam08529, pfam13184	K02600	NA	Genetic Information Processing	275	145	206	336.831	202.295	310.379	208.667	65.041	283.168	71.2758	0.36299
2265145306	contig_43.44	Uridine kinase	0.51446	657	COG0572	pfam00485	K00876	EC:2.7.1.48	Others	157	68	91	384.599	189.739	274.218	105.333	46.1988	282.852	97.7166	0.362584
2265145112	contig_38.39	Pyrimidine operon attenuation protein/uracil phosphoribosyltransferase	0.478947	570	COG2065	pfam00156	K02825	EC:2.4.2.9	Others	103	116	53	290.828	373.075	184.086	90.6667	33.2616	282.663	94.7587	0.362342
2265146263	contig_75.76	Cell division protein ZapA.	0.472934	351	NA	pfam05164	NA	NA	Others	102	35	35	467.7	182.799	197.415	57.3333	38.6825	282.638	160.435	0.36231
2265144617	contig_27.28	Predicted Zn-dependent hydrolases of the beta-lactamase fold	0.503788	792	COG2220	pfam13483	NA	NA	Others	141	102	130	286.529	236.096	324.966	124.333	20.108	282.53	44.5699	0.362172
2265144656	contig_27.28	aspartate-semialdehyde dehydrogenase (peptidoglycan organisms)	0.492492	999	COG0136	pfam01118, pfam02774	K00133	EC:1.2.1.11	Others	142	158	165	228.769	289.938	326.993	155	11.7898	281.9	49.6029	0.361364
2265143736	contig_10.11	Prephenate dehydratase	0.494382	1068	COG0077	pfam01842, pfam01817, pfam00800	K14170	EC:4.2.1.51, EC:5.4.99.5	Others	206	167	134	310.435	286.654	248.401	169	36.0416	281.83	31.2969	0.361274
2265146206	contig_73.74	hypothetical protein	0.43771	297	NA	NA	NA	NA	Hypothetical protein	14	75	46	75.8658	462.933	306.635	45	30.5123	281.811	194.724	0.36125
2265146138	contig_70.71	Arylsulfatase A and related enzymes	0.526971	1446	COG3119	pfam00884	NA	NA	Others	145	305	217	161.389	386.674	297.106	222.333	80.1332	281.723	113.427	0.361137
2265143908	contig_13.14	UDP-3-0-acyl N-acetylglucosamine deacetylase/beta-hydroxyacyl-[acyl carrier protein] dehydratase FabZ	0.493396	1287	COG0774	pfam03331, pfam07977	K16363	EC:3.5.1.108, EC:4.2.1.59	Others	335	112	173	418.929	159.534	266.126	206.667	115.249	281.53	130.382	0.360889
2265143867	contig_12.13	hypothetical protein	0.410628	207	NA	NA	NA	NA	Hypothetical protein	7	74	14	54.4254	655.352	133.899	31.6667	36.8284	281.225	326.431	0.360499
2265145158	contig_39.40	RNA polymerase sigma factor, sigma-70 family	0.465313	591	COG1595	pfam08281, pfam04542	K03088	NA	Genetic Information Processing	112	86	81	305.003	266.762	271.342	93	16.6433	281.036	20.8824	0.360256
2265143566	contig_8.9	Protein involved in biosynthesis of mitomycin antibiotics/polyketide fumonisin	0.489107	918	COG5285	pfam05721	NA	NA	phyH-domain containing proteins	69	120	223	120.971	239.636	480.93	137.333	78.4496	280.512	183.428	0.359585
2265144369	contig_20.21	Predicted dehydrogenases and related proteins	0.506103	1065	COG0673	pfam01408	NA	NA	Others	120	195	174	181.345	335.659	323.459	163	38.6911	280.154	85.7885	0.359126
2265145429	contig_46.47	Septum formation initiator	0.489583	288	COG2919	pfam04977	NA	NA	Others	22	63	46	122.943	401.016	316.217	43.6667	20.5994	280.059	142.519	0.359004
2265143249	contig_5.6	hypothetical protein	0.428135	327	NA	pfam13744	NA	NA	Hypothetical protein	117	10	34	575.854	56.0616	205.85	53.6667	56.1456	279.255	267.558	0.357974
2265147112	contig_168.169	RecA/RadA recombinase	0.495895	609	COG0468	pfam00154	NA	NA	Genetic Information Processing	156	56	79	412.27	168.571	256.821	97	52.3737	279.221	123.384	0.357929
2265147122	contig_169.170	ABC-type sugar transport systems, permease components	0.5	912	COG1175	pfam00528	K02025	NA	Membrane transport	148	115	159	261.181	231.162	345.161	140.667	22.8983	279.168	59.0901	0.357862
2265144348	contig_20.21	glutamate 5-kinase	0.53866	1164	COG0263	pfam00696, pfam01472	K00931	EC:2.7.2.11	Secundary metabolism	227	106	209	313.868	166.942	355.479	180.667	65.2865	278.763	99.0493	0.357343
2265144425	contig_22.23	Dehydrogenases with different specificities (related to short-chain alcohol dehydrogenases)	0.5	714	COG1028	pfam00106	NA	NA	Others	63	105	153	142.009	269.59	424.242	107	45.0333	278.614	141.332	0.357151
2265144555	contig_24.25	hypothetical protein	0.479167	720	NA	pfam13385	NA	NA	Hypothetical protein	60	151	115	134.12	384.466	316.217	108.667	45.8294	278.268	129.416	0.356708
2265145596	contig_50.51	NADPH:quinone reductase and related Zn-dependent oxidoreductases	0.51767	1047	COG0604	pfam08240, pfam00107	NA	NA	Others	248	71	174	381.223	124.315	329.02	164.333	88.8951	278.186	135.788	0.356603
2265143135	contig_4.5	Nucleoside-diphosphate-sugar epimerases	0.484848	726	COG0451	pfam01370	NA	NA	Others	160	102	81	354.697	257.559	220.886	114.333	40.9186	277.714	69.1448	0.355998
2265144024	contig_14.15	ATP-dependent protease HslVU, peptidase subunit	0.483592	579	COG5405	pfam00227	K01419	EC:3.4.25.2	Others	161	31	84	447.529	98.1514	287.224	92	65.3682	277.635	174.886	0.355897
2265144699	contig_28.29	lipid-A-disaccharide synthase	0.531438	1161	COG0763	pfam02684	K00748	EC:2.4.1.182	Others	175	208	153	242.594	328.431	260.903	178.667	27.6827	277.309	45.2093	0.355479
2265146741	contig_112.113	L-alanine-DL-glutamate epimerase and related enzymes of enolase superfamily	0.524862	1086	COG4948	pfam02746, pfam13378	NA	NA	Others	206	151	149	305.289	254.894	271.629	168.667	32.3471	277.271	25.6668	0.35543
2265144215	contig_18.19	hypothetical protein	0.503963	2145	NA	NA	NA	NA	Hypothetical protein	628	153	249	471.201	130.761	229.822	343.333	251.158	277.261	175.108	0.355418
2265145800	contig_56.57	Protein involved in biosynthesis of mitomycin antibiotics/polyketide fumonisin	0.498246	855	COG5285	pfam05721	NA	NA	phyH-domain containing proteins	166	134	100	312.476	287.311	231.555	133.333	33.0051	277.114	41.4129	0.355229
2265146583	contig_98.99	Domain of unknown function DUF1828.	0.421769	588	NA	pfam08861	NA	NA	Others	28	125	108	76.6399	389.714	363.636	87	51.7977	276.663	173.715	0.354651
2265145755	contig_55.56	Predicted permeases	0.456604	795	COG0730	pfam01925	K07090	NA	Others	81	150	128	163.98	345.889	318.759	119.667	35.2467	276.21	98.1355	0.35407
2265143060	contig_4.5	ribosomal RNA small subunit methyltransferase RsmB	0.522464	1380	COG0144	pfam01029, pfam01189	K03500	EC:2.1.1.176	Others	157	223	243	183.103	296.237	348.616	207.667	45.0037	275.985	84.5947	0.353782
2265144669	contig_27.28	Predicted amidohydrolase	0.513642	843	COG0388	pfam00795	NA	NA	Others	121	163	102	231.011	354.465	239.548	128.667	31.2143	275.008	68.9441	0.352529
2265144240	contig_18.19	translation initiation factor IF-2	0.468549	2019	COG0532	pfam04760, pfam11987, pfam00009	K02519	NA	Genetic Information Processing	404	233	297	322.047	211.56	291.233	311.333	86.3964	274.946	57.0157	0.35245
2265143708	contig_10.11	hypothetical protein	0.463158	855	NA	pfam13385	NA	NA	Hypothetical protein	174	90	131	327.535	192.97	303.337	131.667	42.004	274.614	71.7334	0.352024
2265144998	contig_35.36	hypothetical protein	0.496599	882	NA	NA	NA	NA	Hypothetical protein	314	44	71	572.974	91.4529	159.371	143	148.704	274.599	260.622	0.352006
2265146019	contig_66.67	Uncharacterized protein conserved in cyanobacteria	0.485166	573	COG4636	pfam05685	NA	NA	Others	85	96	80	238.747	307.135	276.411	87	8.18535	274.098	34.2527	0.351363
2265142861	contig_2.3	Demethylmenaquinone methyltransferase	0.54902	357	COG0684	pfam03737	NA	NA	Others	52	70	41	234.428	359.454	227.371	54.3333	14.6401	273.751	74.3046	0.350918
2265145996	contig_65.66	Aspartate/tyrosine/aromatic aminotransferase	0.497016	1173	COG0436	pfam00155	NA	NA	Others	237	124	179	325.181	193.792	302.117	180	56.5066	273.697	70.1533	0.350848
2265146168	contig_71.72	Threonine dehydrogenase and related Zn-dependent dehydrogenases	0.520418	1053	COG1063	pfam08240, pfam00107	NA	NA	Others	135	177	163	206.338	308.147	306.464	158.333	21.3854	273.65	58.2996	0.350788
2265143297	contig_5.6	Predicted amidohydrolase	0.530382	1152	COG3964	pfam13147	K01465	EC:3.5.2.3	Others	272	112	152	380.006	178.229	261.223	178.667	83.2666	273.153	101.416	0.350151
2265144516	contig_24.25	Predicted O-methyltransferase	0.510526	570	COG4122	pfam13578	NA	NA	Others	44	106	102	124.237	340.914	354.279	84	34.6987	273.143	129.129	0.350139
2265146709	contig_110.111	Flp pilus assembly protein TadD, contains TPR repeats	0.477477	333	COG5010	pfam13414	NA	NA	ELP	56	53	43	270.656	291.773	255.649	50.6667	6.80686	272.693	18.1478	0.349561
2265146097	contig_68.69	Protein involved in biosynthesis of mitomycin antibiotics/polyketide fumonisin	0.468787	849	COG5285	pfam05721	K00477	EC:1.14.11.18	phyH-domain containing proteins	137	159	92	259.709	343.323	214.536	129.333	34.1516	272.523	65.3426	0.349343
2265143801	contig_11.12	ABC-type sugar transport system, periplasmic component	0.526432	1362	COG1653	pfam01547	K02027	NA	Membrane transport	208	199	209	245.788	267.848	303.801	205.333	5.50757	272.479	29.2825	0.349287
2265144170	contig_17.18	hypothetical protein	0.5	108	NA	NA	NA	NA	Hypothetical protein	3	12	31	44.7066	203.69	568.274	15.3333	14.2945	272.224	268.428	0.34896
2265147254	contig_207.208	HflK protein	0.514315	978	COG0330	pfam01145	K04088	EC:3.4.-	Others	113	186	139	185.958	348.648	281.382	146	37	271.996	81.7504	0.348668
2265143890	contig_13.14	Uncharacterized conserved protein	0.491039	1116	COG2006	pfam04015	NA	NA	Others	270	130	120	389.38	213.546	212.881	173.333	83.865	271.936	101.71	0.348591
2265142748	contig_0.1	Mg-chelatase subunit ChlD	0.494624	930	COG1240	pfam13519	NA	NA	Others	199	103	126	344.385	203.033	268.23	142.667	50.1232	271.883	70.7466	0.348523
2265145082	contig_37.38	Predicted Zn-dependent hydrolases of the beta-lactamase fold	0.489338	891	COG2220	pfam13483	NA	NA	Others	130	184	91	234.823	378.576	202.201	135	46.7012	271.867	93.8415	0.348502
2265144882	contig_32.33	MutS2 family protein	0.477197	2412	COG1193	pfam01713, pfam00488	K07456	NA	Genetic Information Processing	629	186	308	419.708	141.367	252.81	374.333	228.828	271.295	140.088	0.34777
2265146414	contig_83.84	Predicted membrane-associated, metal-dependent hydrolase	0.507981	1065	COG2194	pfam10643	NA	NA	Others	142	252	89	214.592	433.775	165.448	161	83.1445	271.271	142.861	0.347739
2265145125	contig_38.39	Predicted flavoprotein	0.533333	570	COG0431	pfam03358	NA	NA	Others	191	28	53	539.303	90.0526	184.086	90.6667	87.7857	271.147	236.941	0.34758
2265146474	contig_88.89	hypothetical protein	0.535662	1374	NA	NA	NA	NA	Hypothetical protein	269	225	137	315.094	300.199	197.403	210.333	67.2111	270.899	64.0832	0.347261
2265145836	contig_58.59	N-terminal double-transmembrane domain	0.47619	2142	NA	pfam07584, pfam13519, pfam06283	NA	NA	Others	375	261	330	281.764	223.375	305.01	322	57.4195	270.05	42.0596	0.346173
2265143977	contig_14.15	Cytochrome b subunit of the bc complex	0.513072	1224	COG1290	pfam13631, pfam00032	K00412	NA	Energy metabolism	209	165	178	274.814	247.124	287.911	184	22.6053	269.95	20.8239	0.346045
2265145086	contig_37.38	Serine-pyruvate aminotransferase/archaeal aspartate aminotransferase	0.514834	1146	COG0075	pfam00266	NA	NA	Others	258	134	134	362.334	214.355	231.494	175.333	71.5914	269.394	80.9431	0.345333
2265145315	contig_43.44	Uncharacterized ABC-type transport system, periplasmic component/surface lipoprotein	0.457865	1068	COG1744	pfam02608	K07335	NA	Membrane transport	187	155	140	281.802	266.056	259.524	160.667	24.0069	269.127	11.4525	0.344991
2265145576	contig_49.50	Uncharacterized conserved protein	0.500322	1551	COG3875	pfam09861	NA	NA	Others	319	205	183	331.019	242.301	233.593	235.667	73.0023	268.971	53.9114	0.34479
2265143963	contig_14.15	Response regulator containing CheY-like receiver, AAA-type ATPase, and DNA-binding domains	0.489496	1428	COG2204	pfam02954, pfam00072, pfam00158	K13599	NA	Genetic Information Processing	377	132	153	424.901	169.457	212.121	220.667	135.795	268.826	136.837	0.344605
2265145783	contig_56.57	Uncharacterized protein conserved in bacteria	0.493884	654	COG2258	pfam03473	NA	NA	Others	76	154	62	187.029	431.674	187.687	97.3333	49.5715	268.797	141.056	0.344567
2265142900	contig_3.4	Sugar kinases, ribokinase family	0.500992	1008	COG0524	pfam00294	K03338	EC:2.7.1.92	Others	124	140	180	197.986	254.613	353.535	148	28.8444	268.711	78.7267	0.344458
2265146972	contig_144.145	hypothetical protein	0.494949	198	NA	NA	NA	NA	Hypothetical protein	33	30	26	268.24	277.76	259.973	29.6667	3.51188	268.657	8.90073	0.344388
2265144527	contig_24.25	L-rhamnose isomerase, Streptomyces subtype	0.523457	1215	COG4952	pfam06134	K01813	EC:5.3.1.14	Others	112	255	167	148.36	384.749	272.12	178	72.1318	268.409	118.238	0.344071
2265144416	contig_22.23	3-dehydroquinate synthase	0.499089	1098	COG0337	pfam01761	K01735	EC:4.2.3.4	Others	187	154	150	274.103	257.117	270.464	163.667	20.306	267.228	8.94302	0.342556
2265146286	contig_76.77	Predicted oxidoreductases (related to aryl-alcohol dehydrogenases)	0.546099	987	COG0667	pfam00248	NA	NA	Others	53	130	236	86.4237	241.457	473.385	139.667	91.8822	267.089	194.75	0.342377
2265147126	contig_170.171	Predicted ATPase involved in cell division	0.493827	648	COG2884	pfam00005	K09812	NA	Membrane transport	87	62	134	216.082	175.4	409.402	94.3333	36.5559	266.961	125.023	0.342214
2265145809	contig_57.58	hypothetical protein	0.498127	267	NA	NA	NA	NA	Hypothetical protein	4	58	51	24.1114	398.226	378.163	37.6667	29.3655	266.834	210.443	0.34205
2265146211	contig_73.74	ADP-heptose synthase, bifunctional sugar kinase/adenylyltransferase	0.504249	1059	COG2870	pfam00294	NA	NA	Others	282	84	121	428.575	145.411	226.209	162.333	105.273	266.732	145.867	0.34192
2265143917	contig_13.14	hypothetical protein	0.456768	1677	NA	pfam14052	NA	NA	Hypothetical protein	240	279	222	230.331	304.989	262.084	247	29.1376	265.801	37.4676	0.340727
2265143046	contig_3.4	hypothetical protein	0.484709	654	NA	NA	NA	NA	Hypothetical protein	120	88	84	295.31	246.671	254.285	97.3333	19.7315	265.422	26.1619	0.340241
2265145897	contig_61.62	acetylornithine and succinylornithine aminotransferases	0.502099	1191	COG4992	pfam00202	K00821	EC:2.6.1.11, EC:2.6.1.17	Others	208	194	130	281.077	298.609	216.098	177.333	41.5853	265.262	43.4696	0.340035
2265146334	contig_79.80	Glycosyltransferases involved in cell wall biogenesis	0.472492	1236	COG0463	pfam00535	NA	NA	Others	222	118	207	289.074	175.016	331.567	182.333	56.2168	265.219	80.9562	0.339981
2265147216	contig_192.193	Soluble lytic murein transglycosylase and related regulatory proteins (some contain LysM/invasin domains)	0.476898	1818	COG0741	pfam01464, pfam13525	NA	NA	Others	277	190	329	245.222	191.59	358.28	265.333	70.2306	265.031	85.0919	0.339739
2265144904	contig_32.33	hypothetical protein	0.478036	387	NA	NA	NA	NA	Hypothetical protein	96	22	57	399.24	104.214	291.598	58.3333	37.018	265.017	149.299	0.339722
2265144357	contig_20.21	Aldo/keto reductases, related to diketogulonate reductase	0.485788	774	COG0656	pfam00248	K05885	EC:1.1.1.274	Others	42	234	60	87.3338	554.228	153.472	112	106.038	265.011	252.642	0.339714
2265144995	contig_35.36	Predicted N-acetylglucosamine kinase	0.510823	924	COG2971	pfam01869	NA	NA	Others	30	213	149	52.2545	422.592	319.253	130.667	92.8673	264.7	191.101	0.339315
2265143395	contig_7.8	Sugar phosphate isomerases/epimerases	0.496296	810	COG1082	pfam01261	K01820	NA	Others	60	149	138	119.218	337.221	337.298	115.667	48.5215	264.579	125.887	0.33916
2265147384	contig_273.274	Protein involved in biosynthesis of mitomycin antibiotics/polyketide fumonisin	0.550201	498	COG5285	pfam05721	NA	NA	phyH-domain containing proteins	61	111	47	197.14	408.608	186.848	73	33.6452	264.199	125.168	0.338673
2265145825	contig_58.59	Predicted TIM-barrel enzyme, possibly a dioxygenase	0.527981	822	COG5564	pfam09370	NA	NA	Others	164	118	86	321.104	263.162	207.132	122.667	39.2088	263.799	56.989	0.338161
2265143004	contig_3.4	ribonuclease, Rne/Rng family	0.476641	1584	COG1530	pfam10150, pfam00575	K08301	EC:3.1.26.-	Genetic Information Processing	277	195	227	281.448	225.68	283.721	233	41.328	263.616	32.8736	0.337926
2265145245	contig_41.42	Mannose-6-phosphate isomerase	0.516908	414	COG0662	pfam07883	NA	NA	Others	60	76	46	233.252	336.532	219.977	60.6667	15.0111	263.254	63.8071	0.337461
2265144300	contig_19.20	Predicted dehydrogenases and related proteins	0.514706	1020	COG0673	pfam01408, pfam02894	K00010	EC:1.1.1.18	Others	219	97	139	345.556	174.335	269.795	151.667	61.9785	263.229	85.799	0.33743
2265143857	contig_12.13	Uncharacterized protein conserved in bacteria	0.497569	1851	COG2268	pfam01145	NA	NA	Others	369	243	212	320.844	240.665	226.751	274.667	83.1525	262.753	50.7868	0.33682
2265143112	contig_4.5	Laminin G domain.	0.495671	462	NA	pfam13385	NA	NA	Others	47	72	79	163.731	285.696	338.536	66	16.8226	262.654	89.6517	0.336693
2265146115	contig_69.70	Sugar phosphate isomerases/epimerases	0.518102	801	COG1082	pfam01261	NA	NA	Others	210	69	84	421.95	157.917	207.619	121	77.4403	262.495	140.31	0.336489
2265145840	contig_59.60	Rhodanese-related sulfurtransferase	0.494536	366	COG0607	pfam00581	NA	NA	Others	89	25	50	391.366	125.22	270.464	54.6667	32.2542	262.35	133.259	0.336303
2265144990	contig_35.36	Predicted dehydrogenases and related proteins	0.522358	984	COG0673	pfam01408	NA	NA	Others	174	139	121	284.596	258.96	243.45	144.667	26.9506	262.335	20.7793	0.336284
2265144732	contig_28.29	D-mannonate dehydratase	0.50951	999	COG1312	pfam03786	K01686	EC:4.2.1.8	Others	174	87	175	280.322	159.649	346.811	145.333	50.5206	262.261	94.879	0.336189
2265147138	contig_173.174	leucyl-tRNA synthetase, eubacterial and mitochondrial family	0.524873	2553	COG0495	pfam00133, pfam09334, pfam13603, pfam08264	K01869	EC:6.1.1.4	Genetic Information Processing	381	354	377	240.186	254.194	292.355	370.667	14.5717	262.245	27.0001	0.336169
2265143180	contig_4.5	DNA-binding regulatory protein, YebC/PmpR family	0.483266	747	COG0217	pfam01709	NA	NA	Genetic Information Processing	102	99	122	219.763	242.956	323.34	107.667	12.5033	262.02	54.3565	0.335879
2265143206	contig_4.5	Dehydrogenases with different specificities (related to short-chain alcohol dehydrogenases)	0.536965	771	COG1028	pfam00106	K00059	EC:1.1.1.100	Metabolism of cofactors and vitamins	156	119	69	325.645	282.947	177.18	114.667	43.6616	261.924	76.4326	0.335757
2265144172	contig_17.18	molybdenum cofactor biosynthesis protein MoaC	0.486631	561	COG0315	pfam01967	K03637	NA	Metabolism of cofactors and vitamins	136	70	47	390.167	228.743	165.865	84.3333	46.1988	261.592	115.702	0.335331
2265142721	contig_0.1	hypothetical protein	0.484511	807	NA	NA	NA	NA	Hypothetical protein	44	205	94	87.7513	465.686	230.608	114.333	82.4035	261.349	190.834	0.335019
2265145350	contig_44.45	ABC-type sugar transport systems, ATPase components	0.499118	1134	COG3839	pfam08402, pfam00005	K10112	NA	Membrane transport	218	139	143	309.398	224.706	249.657	166.667	44.5009	261.254	43.5207	0.334898
2265145010	contig_36.37	Predicted glycosyltransferases	0.493165	951	COG1216	pfam00535	NA	NA	Others	196	164	65	331.703	316.138	135.317	141.667	68.2959	261.053	109.168	0.33464
2265146139	contig_70.71	Parvulin-like peptidyl-prolyl isomerase	0.471717	1980	COG0760	pfam13145, pfam13616	NA	NA	Others	229	298	321	186.142	275.908	320.967	282.667	47.8783	261.006	68.6366	0.33458
2265146031	contig_66.67	Xylose isomerase-like TIM barrel.	0.512915	813	COG1082	pfam01261	NA	NA	Others	89	147	113	176.187	331.467	275.174	116.333	29.1433	260.943	78.6121	0.334499
2265142738	contig_0.1	L-alanine-DL-glutamate epimerase and related enzymes of enolase superfamily	0.50349	1146	COG4948	pfam13378, pfam02746	K01684	EC:4.2.1.6	Others	156	169	169	219.086	270.343	291.959	164.667	7.50555	260.463	37.4279	0.333884
2265146462	contig_88.89	Predicted metal-dependent hydrolase of the TIM-barrel fold	0.535424	861	COG2159	pfam04909	NA	NA	Others	123	102	145	229.92	217.175	333.415	123.333	21.5019	260.17	63.7512	0.333508
2265144515	contig_24.25	RNA polymerase sigma factor, sigma-70 family	485	600	COG1595	pfam04542, pfam08281	K03088	NA	Genetic Information Processing	90	107	64	241.416	326.923	211.178	87	21.6564	259.839	60.0316	0.333084
2265144267	contig_19.20	hypothetical protein	0.513889	720	NA	NA	NA	NA	Hypothetical protein	18	99	177	40.2359	252.067	486.699	98	79.5047	259.667	223.329	0.332864
2265143203	contig_4.5	guanylate kinase	0.488688	663	COG0194	pfam00625	K00942	EC:2.7.4.8	Others	116	77	95	281.591	212.907	283.681	96	19.5192	259.393	40.2714	0.332513
2265143937	contig_13.14	L-alanine-DL-glutamate epimerase and related enzymes of enolase superfamily	0.556437	1134	COG4948	pfam13378, pfam02746	NA	NA	Others	121	200	162	171.73	323.318	282.828	161	39.5095	259.292	78.4868	0.332383
2265143805	contig_11.12	Predicted dehydrogenases and related proteins	0.531977	1032	COG0673	pfam01408	NA	NA	Others	183	122	143	285.394	216.717	274.332	149.333	30.9892	258.815	36.8746	0.331771
2265143774	contig_10.11	DNA mismatch repair protein MutS	0.517857	2688	COG0249	pfam05188, pfam05192, pfam01624, pfam05190, pfam00488	K03555	NA	Genetic Information Processing	368	428	358	220.34	291.896	263.678	384.667	37.8594	258.638	36.0433	0.331544
2265143481	contig_7.8	hypothetical protein	0.518744	987	COG2755	pfam13472	NA	NA	Hypothetical protein	159	142	126	259.271	263.745	252.74	142.333	16.5025	258.585	5.53467	0.331477
2265143906	contig_13.14	RNAse H-fold protein YqgF	0.439189	444	COG0816	pfam03652	K07447	EC:3.1.-	Genetic Information Processing	94	35	65	340.737	144.51	289.835	64.6667	29.5014	258.361	101.829	0.331189
2265147127	contig_170.171	Cell division protein	0.473193	858	COG2177	pfam02687	NA	NA	Others	114	92	158	213.841	196.568	364.577	121.333	33.6056	258.329	92.4182	0.331149
2265143146	contig_4.5	hypothetical protein	0.448485	825	NA	pfam13385	NA	NA	Hypothetical protein	61	122	160	119.001	271.093	383.96	114.333	49.9433	258.018	132.963	0.33075
2265142822	contig_1.2	hypothetical protein	0.431111	225	NA	NA	NA	NA	Hypothetical protein	41	19	37	293.275	154.805	325.566	32.3333	11.7189	257.882	90.7159	0.330576
2265146969	contig_143.144	Predicted dehydrogenases and related proteins	0.540161	996	COG0673	pfam02894, pfam01408	NA	NA	Others	159	139	131	256.928	255.84	260.395	143	14.4222	257.721	2.37847	0.330369
2265145968	contig_64.65	Predicted dehydrogenases and related proteins	0.532822	1173	COG0673	pfam01408, pfam02894	NA	NA	Others	145	200	154	198.95	312.568	259.922	166.333	29.5014	257.147	56.86	0.329633
2265144085	contig_15.16	Transposase and inactivated derivatives	0.418605	258	COG3335	pfam13358	NA	NA	Transposase	3	81	23	18.7144	575.544	176.493	35.6667	40.5134	256.917	286.994	0.329339
2265142969	contig_3.4	Threonine dehydrogenase and related Zn-dependent dehydrogenases	0.522667	1125	COG1063	pfam08240, pfam00107	K00008	EC:1.1.1.14	Others	134	204	139	191.702	332.423	244.615	159	39.0512	256.246	71.0779	0.328479
2265146737	contig_112.113	NHL repeat.	0.519164	861	COG4257	pfam01436	NA	NA	ELP	94	179	92	175.711	381.121	211.546	121.667	49.6622	256.126	109.722	0.328325
2265144317	contig_20.21	hypothetical protein	0.490476	630	NA	NA	NA	NA	Hypothetical protein	173	37	69	441.957	107.665	216.835	93	71.1056	255.485	170.465	0.327503
2265146549	contig_94.95	hypothetical protein	0.475619	1251	NA	NA	NA	NA	Hypothetical protein	136	129	254	174.967	189.036	401.973	173	70.2353	255.325	127.195	0.327298
2265142703	contig_0.1	Dehydrogenases with different specificities (related to short-chain alcohol dehydrogenases)	0.516469	759	COG1028	pfam00106	K00540	NA	Others	140	121	67	296.866	292.252	174.764	109.333	37.8726	254.627	69.2018	0.326403
2265146742	contig_115.116	Uncharacterized protein related to plant photosystem II stability/assembly factor	0.522326	963	COG4447	pfam02012	NA	NA	Others	196	93	126	327.57	177.039	259.038	138.333	52.5959	254.549	75.3656	0.326303
2265143808	contig_11.12	hypothetical protein	0.416667	648	NA	NA	NA	NA	Hypothetical protein	22	178	67	54.6414	503.568	204.701	89	80.2932	254.303	228.537	0.325988
2265145310	contig_43.44	Leucyl aminopeptidase	0.533602	1488	COG0260	pfam00883, pfam02789	K01255	EC:3.4.11.1	Others	243	165	223	262.832	203.28	296.703	210.333	40.5134	254.271	47.2962	0.325947
2265146195	contig_72.73	Predicted dehydrogenases and related proteins	0.526703	1086	COG0673	pfam01408	NA	NA	Others	240	120	112	355.677	202.565	204.178	157.333	71.7031	254.14	87.9373	0.325779
2265142825	contig_1.2	protoheme IX farnesyltransferase	0.516667	960	COG0109	pfam01040	K02301	EC:2.5.1.-	Energy metabolism	131	119	153	219.621	227.242	315.53	134.333	17.2434	254.131	53.3092	0.325767
2265147125	contig_170.171	DNA topoisomerase I, bacterial	0.482065	2286	COG0550	pfam01131, pfam01396, pfam01751	K03168	EC:5.99.1.2	Genetic Information Processing	542	208	247	381.59	166.802	213.915	332.333	182.621	254.102	112.893	0.32573
2265146812	contig_122.123	Uncharacterized conserved protein (some members contain a von Willebrand factor type A (vWA) domain)	0.517396	891	COG1721	pfam01882	NA	NA	Others	175	121	88	316.107	248.955	195.535	128	43.9204	253.533	60.4162	0.325
2265143561	contig_8.9	Biotin carboxyl carrier protein	0.484674	522	COG0511	pfam00364	K02160	NA	Secundary metabolism	89	55	77	274.406	193.155	292.039	73.6667	17.2434	253.2	52.7426	0.324574
2265146312	contig_78.79	NADH:ubiquinone oxidoreductase subunit 11 or 4L (chain K)	0.44	300	COG0713	pfam00420	K00340	EC:1.6.5.3	Energy metabolism	40	33	52	214.592	201.654	343.164	41.6667	9.60902	253.137	78.2343	0.324492
2265146821	contig_123.124	Predicted metal-dependent hydrolase of the TIM-barrel fold	0.519256	753	COG2159	pfam04909	K07045	NA	Others	101	127	89	215.874	309.188	234	105.667	19.4251	253.02	49.4792	0.324344
2265145452	contig_46.47	argininosuccinate synthase	0.527038	1239	COG0137	pfam00764	K01940	EC:6.3.4.5	Others	180	217	127	233.817	321.071	202.933	174.667	45.2364	252.607	61.2698	0.323814
2265143345	contig_6.7	hypothetical protein	0.5	102	NA	NA	NA	NA	Hypothetical protein	8	20	14	126.23	359.454	271.736	14	6	252.474	117.799	0.323643
2265147305	contig_230.231	hypothetical protein	0.444444	414	NA	NA	NA	NA	Hypothetical protein	125	20	38	485.941	88.5611	181.72	61	56.1516	252.074	207.822	0.323131
2265142784	contig_0.1	5''-nucleotidase/2'',3''-cyclic phosphodiesterase and related esterases	0.498677	2268	COG0737	pfam00462	NA	NA	Others	1029	22	9	730.208	17.7825	7.85633	353.333	585.181	251.949	414.214	0.32297
2265145197	contig_40.41	Predicted dehydrogenases and related proteins	0.524752	1212	COG0673	pfam01408, pfam02894	NA	NA	Others	146	164	192	193.876	248.059	313.631	167.333	23.1805	251.855	59.9675	0.32285
2265143858	contig_12.13	Protein of unknown function (DUF1449).	0.462366	744	NA	pfam07290	NA	NA	Others	87	93	127	188.2	229.152	337.949	102.333	21.5716	251.767	77.3933	0.322737
2265143253	contig_5.6	Dehydrogenases with different specificities (related to short-chain alcohol dehydrogenases)	0.547804	774	COG1028	pfam00106	K00059	EC:1.1.1.100	Metabolism of cofactors and vitamins	176	94	65	365.97	222.638	166.262	111.667	57.5702	251.624	102.961	0.322553
2265142901	contig_3.4	2,4-dihydroxyhept-2-ene-1,7-dioic acid aldolase	0.48814	801	COG3836	pfam03328	K02510	EC:4.1.2.-	Others	153	66	119	307.421	151.051	294.127	112.667	43.8444	250.866	86.6974	0.321582
2265142847	contig_1.2	RNA methyltransferase, RsmD family	0.49359	624	COG0742	pfam03602	NA	NA	Genetic Information Processing	77	62	117	198.6	182.146	371.211	85.3333	28.4312	250.653	104.731	0.321308
2265146456	contig_87.88	hypothetical protein	0.447106	501	NA	NA	NA	NA	Hypothetical protein	57	82	68	183.11	300.047	268.715	69	12.53	250.624	60.5313	0.321271
2265145588	contig_50.51	Sugar phosphate isomerases/epimerases	0.513011	807	COG1082	pfam01261	NA	NA	Others	126	123	90	251.288	279.412	220.795	113	19.975	250.498	29.3164	0.32111
2265145889	contig_61.62	Guanosine polyphosphate pyrophosphohydrolases/synthetases	0.517037	675	COG0317	pfam13328	NA	NA	Others	171	39	81	407.724	105.919	237.575	97	67.4389	250.406	151.311	0.320992
2265143718	contig_10.11	ABC-type branched-chain amino acid transport systems, periplasmic component	0.501692	1182	COG0683	pfam13458	K01999	NA	Membrane transport	104	244	138	141.609	378.43	231.143	162	73.0205	250.394	119.578	0.320977
2265145321	contig_43.44	Uncharacterized ABC-type transport system, permease component	0.530398	954	COG1079	pfam02653	K02057	NA	Membrane transport	148	140	112	249.682	269.025	232.429	133.333	18.9033	250.379	18.3082	0.320957
2265142767	contig_0.1	FOG: WD40 repeat	0.486264	1092	COG2319	pfam00400	NA	NA	ELP	257	94	118	378.778	157.804	213.934	156.333	88.0019	250.172	114.858	0.320692
2265142677	contig_0.1	Predicted pyridoxal phosphate-dependent enzyme apparently involved in regulation of cell wall biogenesis	0.519048	1260	COG0399	pfam01041	NA	NA	Others	157	203	162	200.541	295.351	254.545	174	25.2389	250.146	47.5579	0.320659
2265145788	contig_56.57	FOG: WD40 repeat	0.480076	1581	COG2319	pfam08662, pfam00400	NA	NA	ELP	313	265	99	318.63	307.275	123.972	225.667	112.291	249.959	109.256	0.320419
2265143509	contig_8.9	hypothetical protein	0.482385	738	NA	NA	NA	NA	Hypothetical protein	27	144	124	58.8819	357.7	332.648	98.3333	62.5806	249.744	165.765	0.320143
2265145644	contig_51.52	hypothetical protein	0.54023	696	COG3386	NA	NA	NA	Hypothetical protein	76	141	71	175.743	371.384	201.962	96	39.0512	249.696	106.197	0.320082
2265145450	contig_46.47	Arylsulfatase A and related enzymes	0.525386	1359	COG3119	pfam00884	K01565	EC:3.10.1.1	Sulfur metabolism	245	169	158	290.149	227.971	230.175	190.667	47.3744	249.432	35.2793	0.319743
2265144714	contig_28.29	haloacid dehalogenase superfamily, subfamily IA, variant 3 with third motif having DD or ED/haloacid dehalogenase superfamily, subfamily IA, variant 1 with third motif having Dx(3-4)D or Dx(3-4)E	0.5	696	COG1011	pfam13419	K07025	NA	Others	25	170	85	57.8103	447.768	241.785	93.3333	72.8583	249.121	195.082	0.319345
2265147063	contig_157.158	Uncharacterized protein conserved in bacteria	0.481356	885	COG1729	pfam13174	NA	NA	ELP	159	98	114	289.153	203	255.024	123.667	31.628	249.059	43.3853	0.319266
2265145236	contig_40.41	hypothetical protein	0.537037	1134	NA	NA	NA	NA	Hypothetical protein	39	274	142	55.351	442.946	247.911	151.667	117.798	248.736	193.799	0.318851
2265143646	contig_9.10	dihydropteroate synthase	0.489697	825	COG0294	pfam00809	K00796	EC:2.5.1.15	Metabolism of cofactors and vitamins	107	97	134	208.739	215.542	321.567	112.667	19.1398	248.616	63.2687	0.318697
2265143057	contig_4.5	Uncharacterized conserved protein	0.503937	381	COG4911	pfam09969	NA	NA	Others	66	31	61	278.8	149.159	316.975	52.6667	18.9297	248.311	87.9642	0.318307
2265144422	contig_22.23	Arylsulfatase A and related enzymes	0.52969	1482	COG3119	pfam00884	NA	NA	Others	287	200	139	311.679	247.397	185.689	208.667	74.3797	248.255	62.9994	0.318235
2265146698	contig_109.110	Protein of unknown function (DUF2752).	0.441734	369	NA	pfam10825	NA	NA	Others	50	66	37	218.081	327.892	198.516	51	14.5258	248.163	69.7369	0.318117
2265143435	contig_7.8	pyrroline-5-carboxylate reductase	0.516605	813	COG0345	pfam03807	K00286	EC:1.5.1.2	Others	189	53	103	374.15	119.508	250.823	115	68.7895	248.16	127.342	0.318113
2265143475	contig_7.8	Galactokinase	0.480373	1503	COG0153	pfam00288, pfam08544	NA	NA	Others	182	207	225	194.889	252.479	296.376	204.667	21.5948	247.915	50.8976	0.317798
2265145833	contig_58.59	Anti-anti-sigma regulatory factor (antagonist of anti-sigma factor)	0.443478	345	COG1366	pfam01740	K04749	NA	Genetic Information Processing	41	37	62	191.267	196.606	355.789	46.6667	13.4288	247.887	93.484	0.317763
2265143532	contig_8.9	Predicted metal-dependent phosphoesterases (PHP family)	0.486301	876	COG0613	NA	K07053	NA	Others	226	105	48	415.22	219.735	108.482	126.333	90.8974	247.812	155.285	0.317667
2265147381	contig_272.273	ATPase involved in DNA replication initiation	0.404531	309	COG0593	pfam08299	NA	NA	Others	47	30	50	244.801	177.982	320.355	42.3333	10.7858	247.713	71.2312	0.31754
2265145943	contig_63.64	Gluconolactonase	0.511047	1041	COG3386	pfam08450, pfam10518	K01053	EC:3.1.1.17	Central metabolism	186	143	107	287.565	251.825	203.495	145.333	39.5517	247.628	42.1921	0.317431
2265144134	contig_17.18	L-alanine-DL-glutamate epimerase and related enzymes of enolase superfamily	0.530172	1392	COG4948	NA	NA	NA	Others	170	229	172	196.555	301.585	244.63	190.333	33.5012	247.59	52.5775	0.317382
2265144884	contig_32.33	Uncharacterized protein conserved in bacteria	0.449275	1104	COG1729	pfam13174, pfam13432, pfam09976	NA	NA	ELP	210	104	147	306.143	172.694	263.614	153.667	53.3135	247.484	68.1711	0.317246
2265147413	contig_294.295	Protein involved in biosynthesis of mitomycin antibiotics/polyketide fumonisin	0.535147	882	COG5285	pfam05721	NA	NA	phyH-domain containing proteins	77	191	91	140.506	396.989	204.264	119.667	62.1718	247.253	133.536	0.316951
2265144927	contig_34.35	putative 4-hydroxybenzoate polyprenyltransferase	0.529825	855	COG0382	pfam01040	K03179	EC:2.5.1.-	Metabolism of cofactors and vitamins	138	80	134	259.769	171.529	310.284	117.333	32.3934	247.194	70.2269	0.316874
2265145978	contig_65.66	Predicted metal-dependent hydrolase of the TIM-barrel fold	0.535747	1077	COG2159	pfam04909	K07045	NA	Others	110	197	131	164.381	335.323	240.811	146	45.3982	246.838	85.6305	0.316419
2265146484	contig_89.90	Flagellar motor switch protein	0.472656	768	COG1536	pfam01706	NA	NA	Others	77	79	151	161.363	188.573	389.256	102.333	42.1584	246.397	124.465	0.315854
2265146811	contig_122.123	Predicted dehydrogenases and related proteins	0.545139	1152	COG0673	pfam01408	NA	NA	Others	321	107	69	448.463	170.272	118.581	165.667	135.858	245.772	177.428	0.315052
2265145591	contig_50.51	hypothetical protein	0.439891	366	NA	NA	NA	NA	Hypothetical protein	12	49	81	52.7685	245.43	438.151	47.3333	34.5302	245.45	192.691	0.314639
2265144719	contig_28.29	Arabinose efflux permease	0.526582	1185	COG2814	pfam07690	NA	NA	Others	96	202	175	130.385	312.497	292.375	157.667	55.0848	245.086	99.842	0.314172
2265145935	contig_63.64	Malate/L-lactate dehydrogenases	0.542484	1071	COG2055	pfam02615	K05884	EC:1.1.1.272	Energy metabolism	161	160	118	241.942	273.87	218.129	146.333	24.5425	244.647	27.9687	0.313609
2265143063	contig_4.5	hypothetical protein	0.506667	225	NA	NA	NA	NA	Hypothetical protein	41	27	25	293.275	219.986	219.977	31	8.7178	244.413	42.3163	0.313309
2265143356	contig_7.8	L-alanine-DL-glutamate epimerase and related enzymes of enolase superfamily	0.518617	1128	COG4948	pfam02746, pfam13378	K01684	EC:4.2.1.6	Others	162	164	134	231.143	266.531	235.188	153.333	16.773	244.287	19.3696	0.313149
2265145044	contig_36.37	Uncharacterized protein encoded in hypervariable junctions of pilus gene clusters	0.424561	285	COG4226	NA	NA	NA	Others	105	12	9	592.951	77.188	62.5198	42	54.5802	244.22	302.099	0.313062
2265145278	contig_41.42	Dehydrogenases with different specificities (related to short-chain alcohol dehydrogenases)	0.520531	828	COG1028	pfam00106	K00034	EC:1.1.1.47	Central metabolism	61	149	118	118.57	329.89	282.145	109.333	44.6356	243.535	110.825	0.312184
2265146267	contig_75.76	Predicted sugar kinase	0.48234	906	COG0061	pfam01513	K00858	EC:2.7.1.23	Metabolism of cofactors and vitamins	111	103	148	197.183	208.412	323.41	120.667	24.0069	243.002	69.8618	0.311501
2265143819	contig_11.12	Sugar phosphate isomerases/epimerases	0.490706	807	COG1082	pfam01261	NA	NA	Others	108	86	129	215.389	195.361	316.473	107.667	21.5019	242.408	64.9191	0.310739
2265146361	contig_80.81	Predicted dehydrogenases and related proteins	0.521073	1044	COG0673	pfam01408	NA	NA	Others	47	201	159	72.4555	352.946	301.52	135.667	79.6074	242.307	149.327	0.310611
2265145354	contig_44.45	hypothetical protein	0.444444	378	NA	NA	NA	NA	Hypothetical protein	39	53	58	166.053	257.038	303.778	50	9.84886	242.29	70.0369	0.310588
2265144619	contig_27.28	Demethylmenaquinone methyltransferase	0.533626	684	COG0684	pfam03737	NA	NA	Others	151	36	95	355.3	96.485	274.971	94	57.5065	242.252	132.473	0.31054
2265146098	contig_68.69	pectate lyase, PelA/Pel-15E family	0.532951	1047	NA	pfam09492	K01728	EC:4.2.2.2	Others	166	119	139	255.174	208.36	262.838	141.333	23.5867	242.124	29.4906	0.310375
2265144722	contig_28.29	Protein involved in biosynthesis of mitomycin antibiotics/polyketide fumonisin	0.481998	861	COG5285	pfam05721	NA	NA	phyH-domain containing proteins	19	181	132	35.516	385.38	303.522	110.667	83.0803	241.473	182.999	0.309541
2265144576	contig_26.27	Gluconolactonase	0.513545	849	COG3386	pfam01436	NA	NA	ELP	87	141	109	164.925	304.456	254.179	112.333	27.1539	241.186	70.6671	0.309174
2265147139	contig_174.175	hypothetical protein	0.443223	273	NA	NA	NA	NA	Hypothetical protein	71	16	27	418.572	107.441	195.804	38	29.1033	240.606	160.331	0.308429
2265146790	contig_120.121	3-isopropylmalate dehydratase, large subunit	0.55482	1359	COG0065	pfam00330	K01703	EC:4.2.1.33, EC:4.2.1.35	Others	126	243	168	149.219	327.793	244.743	179	59.2706	240.585	89.3595	0.308403
2265146923	contig_136.137	hypothetical protein	0.44697	396	NA	NA	NA	NA	Hypothetical protein	2	126	26	8.12847	583.295	129.986	51.3333	65.7673	240.47	303.083	0.308256
2265147154	contig_177.178	hypothetical protein	0.485755	702	NA	NA	NA	NA	Hypothetical protein	138	73	76	316.385	190.633	214.337	95.6667	36.6924	240.452	66.8197	0.308232
2265142816	contig_1.2	Universal stress protein UspA and related nucleotide-binding proteins	0.503669	1908	COG0589	pfam08369, pfam00582	NA	NA	Others	277	273	217	233.655	262.3	225.165	255.667	33.546	240.373	19.4573	0.308131
2265145220	contig_40.41	Protein involved in biosynthesis of mitomycin antibiotics/polyketide fumonisin	0.526042	768	COG5285	pfam05721	NA	NA	phyH-domain containing proteins	75	155	75	157.172	369.985	193.339	101.667	46.188	240.165	113.872	0.307865
2265144837	contig_31.32	D-xylose ABC transporter, substrate-binding protein	0.500931	1074	COG4213	pfam13407	K10543	NA	Membrane transport	214	105	118	320.689	179.225	217.519	145.667	59.5343	239.144	73.1692	0.306556
2265146467	contig_88.89	Uncharacterized protein conserved in archaea	0.502183	687	COG2043	pfam02596	NA	NA	Others	77	134	62	180.388	357.57	178.671	91	37.9868	238.877	102.795	0.306213
2265144025	contig_14.15	ATP-dependent protease HslVU, ATPase subunit	0.485887	1488	COG1220	pfam07724, pfam10431	K03667	NA	Others	364	128	124	393.707	157.696	164.983	205.333	137.424	238.795	134.207	0.306108
2265146906	contig_134.135	Uncharacterized conserved protein	0.397436	234	COG1598	pfam03681	NA	NA	Others	5	47	37	34.3897	368.21	313.044	29.6667	21.9393	238.548	178.945	0.305791
2265143467	contig_7.8	Uncharacterized protein, similar to the N-terminal domain of Lon protease	0.473842	669	COG2802	pfam02190	K07157	NA	Others	90	73	101	216.516	200.037	298.893	88	14.1067	238.482	52.9621	0.305707
2265144156	contig_17.18	D-3-phosphoglycerate dehydrogenase	0.507877	1587	COG0111	pfam00389, pfam01842, pfam02826	K00058	EC:1.1.1.95	Energy metabolism	214	225	191	217.026	259.907	238.274	210	17.3494	238.402	21.4412	0.305605
2265143961	contig_14.15	Glucose-6-phosphate isomerase	0.496266	1473	COG0166	pfam00342	K01810	EC:5.3.1.9	Central metabolism	270	107	213	295.009	133.166	286.284	196.667	82.7184	238.153	91.0258	0.305285
2265147104	contig_166.167	Sulfite oxidase and related enzymes	0.538462	858	COG2041	pfam03404, pfam00174	K07147	NA	Sulfur metabolism	90	145	102	168.822	309.809	235.36	112.333	28.9194	237.997	70.5304	0.305085
2265146802	contig_121.122	Arylsulfatase A and related enzymes	0.54778	1329	COG3119	pfam00884	NA	NA	Others	215	170	147	260.368	234.497	218.984	177.333	34.5881	237.95	20.9069	0.305025
2265145565	contig_49.50	methionine-R-sulfoxide reductase	0.461353	414	COG0229	pfam01641	K07305	EC:1.8.4.12	Others	30	60	69	116.626	265.683	329.966	53	20.4206	237.425	109.441	0.304352
2265145801	contig_56.57	Uncharacterized protein conserved in bacteria	0.547264	804	COG3828	pfam06283	NA	NA	Others	80	136	98	160.143	310.096	241.318	104.667	28.589	237.186	75.0618	0.304045
2265144967	contig_35.36	hypothetical protein	0.519896	1533	COG1520	pfam13360	NA	NA	ELP	224	158	222	235.169	188.942	286.702	201.333	37.5411	236.938	48.9041	0.303727
2265144523	contig_24.25	chromosome segregation protein SMC, common bacterial type	0.508787	3585	COG1196	pfam02463, pfam06470	K03529	NA	Others	641	380	414	287.768	194.316	228.629	478.333	141.896	236.904	47.2728	0.303685
2265146577	contig_97.98	Na+/H+-dicarboxylate symporters	0.476744	774	COG1301	pfam00375	NA	NA	Others	116	130	63	241.208	307.904	161.146	103	35.3412	236.753	73.4804	0.30349
2265147033	contig_152.153	ABC-type multidrug transport system, ATPase and permease components	0.493007	1716	COG1132	pfam00005, pfam00664	K06147	NA	Membrane transport	241	221	215	226.034	236.096	248.051	225.667	13.6137	236.727	11.0221	0.303457
2265145856	contig_59.60	Aspartate/tyrosine/aromatic aminotransferase	0.509354	1176	COG0436	pfam00155	K10206	EC:2.6.1.83	Others	247	100	128	338.037	155.886	215.488	158.333	78.0534	236.47	92.8706	0.303128
2265145290	contig_43.44	Zn-dependent dipeptidase, microsomal dipeptidase homolog	0.504655	1074	COG2355	pfam01244	K01273	EC:3.4.13.19	Others	243	78	115	364.147	133.138	211.989	145.333	86.5814	236.425	117.427	0.30307
2265146391	contig_81.82	Malate/L-lactate dehydrogenases	0.533333	1080	COG2055	pfam02615	K13574	EC:1.1.1.-	Others	104	198	119	154.983	336.089	218.144	140.333	50.5008	236.405	91.9238	0.303045
2265146740	contig_112.113	Sugar phosphate isomerases/epimerases	0.510882	873	COG1082	pfam01261	NA	NA	Others	177	87	88	326.312	182.691	199.567	117.333	51.6753	236.19	78.5027	0.302769
2265142899	contig_3.4	Acetolactate synthase	0.521972	1866	COG3962	pfam02776, pfam00205, pfam02775	K03336	EC:3.7.1.-	Others	356	163	227	307.052	160.136	240.843	248.667	98.3073	236.011	73.5773	0.302539
2265147415	contig_296.297	Deoxycytidine deaminase	0.388186	237	COG0717	NA	NA	NA	Others	65	15	18	441.407	116.026	150.364	32.6667	28.0416	235.932	178.773	0.302439
2265146342	contig_79.80	tryptophan synthase, alpha subunit	0.51186	801	COG0159	pfam00290	K01695	EC:4.2.1.20	Others	96	107	109	192.891	244.886	269.41	104	7	235.729	39.0726	0.302178
2265146461	contig_88.89	Protein involved in biosynthesis of mitomycin antibiotics/polyketide fumonisin	0.483787	771	COG5285	pfam05721	NA	NA	phyH-domain containing proteins	131	105	71	273.458	249.66	182.316	102.333	30.0888	235.144	47.2732	0.301429
2265147294	contig_225.226	Predicted dehydrogenases and related proteins	0.535382	1074	COG0673	pfam02894, pfam01408	NA	NA	Others	187	91	146	280.228	155.328	269.134	141.333	48.1698	234.897	69.1313	0.301111
2265145618	contig_51.52	FOG: HEAT repeat	0.55057	1404	COG1413	pfam13646, pfam05721, pfam13513	NA	NA	phyH-domain containing proteins	321	126	122	367.97	164.519	172.033	189.667	113.756	234.841	115.354	0.301039
2265145368	contig_44.45	Sugar phosphate isomerases/epimerases	0.507752	774	COG1082	pfam01261	NA	NA	Others	64	103	128	133.08	243.955	327.408	98.3333	32.2542	234.814	97.4858	0.301005
2265145204	contig_40.41	FOG: Ankyrin repeat	0.484716	687	COG0666	pfam12796	NA	NA	ELP	52	123	88	121.821	328.217	253.598	87.6667	35.5012	234.545	104.509	0.300661
2265143284	contig_5.6	UDP-3-O-[3-hydroxymyristoyl] glucosamine N-acyltransferase	0.51767	1047	COG1044	pfam00132, pfam04613	K02536	EC:2.3.1.191	Others	231	91	100	355.091	159.334	189.092	140.667	78.3603	234.506	105.485	0.30061
2265145632	contig_51.52	Thiamine pyrophosphate-requiring enzymes [acetolactate synthase, pyruvate dehydrogenase (cytochrome), glyoxylate carboligase, phosphonopyruvate decarboxylase]	0.526882	1674	COG0028	pfam02775, pfam00205, pfam02776	K01652	EC:2.2.1.6	Metabolism of cofactors and vitamins	179	284	186	172.096	311.011	219.977	216.333	58.7055	234.362	70.5657	0.300425
2265146179	contig_71.72	L-alanine-DL-glutamate epimerase and related enzymes of enolase superfamily	0.50873	1260	COG4948	pfam13378, pfam02746	NA	NA	Others	136	185	165	173.717	269.162	259.259	162	24.6374	234.046	52.4806	0.300021
2265143911	contig_13.14	TonB family C-terminal domain	0.505535	813	COG0810	pfam03544	NA	NA	Membrane transport	65	93	149	128.676	209.703	362.841	102.333	42.7707	233.74	118.918	0.299628
2265145874	contig_60.61	FOG: HEAT repeat	0.524138	435	COG1413	pfam13646	NA	NA	Others	93	21	59	344.087	88.5	268.524	57.6667	36.0185	233.703	131.303	0.299581
2265146712	contig_110.111	Protein of unknown function (DUF1549)./Protein of unknown function (DUF1553).	0.515821	2307	NA	pfam07583, pfam07587	NA	NA	Others	560	180	195	390.674	143.034	167.343	311.667	215.194	233.684	136.5	0.299556
2265147399	contig_282.283	ABC-type multidrug transport system, ATPase component	0.516317	858	COG1131	pfam00005	K09687	NA	Membrane transport	167	67	106	313.259	143.153	244.59	113.333	50.4017	233.667	85.5773	0.299535
2265147094	contig_165.166	Adenosylmethionine-8-amino-7-oxononanoate aminotransferase	0.514684	1362	COG0161	pfam00202	NA	NA	Others	274	105	162	323.778	141.327	235.482	180.333	85.9787	233.529	91.2412	0.299358
2265147202	contig_187.188	Flagellar hook capping protein	0.511111	450	COG1843	pfam13860	NA	NA	Others	24	86	60	85.8367	350.348	263.973	56.6667	31.1341	233.386	134.882	0.299174
2265145757	contig_55.56	Methionine synthase II (cobalamin-independent)	0.508876	1014	COG0620	pfam01717	K00549	EC:2.1.1.14	Others	191	78	131	303.158	141.016	255.772	133.333	56.5361	233.316	83.371	0.299084
2265146208	contig_73.74	Uncharacterized conserved protein	0.471095	1626	COG1432	pfam01936	NA	NA	Others	232	177	222	229.637	199.557	270.304	210.333	29.2973	233.166	35.5055	0.298892
2265146307	contig_77.78	Threonine dehydrogenase and related Zn-dependent dehydrogenases	0.527938	1038	COG1063	pfam08240, pfam00107	K00008	EC:1.1.1.14	Others	103	166	129	159.703	293.173	246.044	132.667	31.6596	232.973	67.688	0.298646
2265143498	contig_8.9	DNA polymerase III, beta subunit	0.500454	1101	COG0592	pfam02767, pfam00712, pfam02768	K02338	EC:2.7.7.7	Genetic Information Processing	151	100	173	220.731	166.504	311.085	141.333	37.4477	232.774	73.0386	0.298389
2265144138	contig_17.18	Uncharacterized conserved protein	0.531746	882	COG1262	pfam03781	NA	NA	Others	238	61	61	434.293	126.787	136.925	120	102.191	232.668	174.686	0.298254
2265142667	contig_0.1	Predicted dehydrogenases and related proteins	0.511561	1038	COG0673	pfam02894, pfam01408	K16044	EC:1.1.1.-	Others	97	190	111	150.4	335.559	211.712	132.667	50.1431	232.557	94.3232	0.298112
2265146701	contig_109.110	hypothetical protein	0.566038	477	NA	NA	NA	NA	Hypothetical protein	19	62	95	64.1076	238.279	394.299	58.6667	38.1095	232.229	165.179	0.297691
2265146072	contig_68.69	anti-anti-sigma factor	0.411111	360	COG1366	pfam01740	K04749	NA	Genetic Information Processing	62	24	54	277.181	122.214	296.969	46.6667	20.0333	232.121	95.6953	0.297553
2265146205	contig_73.74	Uncharacterized conserved protein	0.547728	1959	COG3379	pfam01663	NA	NA	Others	504	119	169	414.067	111.359	170.794	264	209.344	232.073	160.388	0.297492
2265143798	contig_11.12	GTPases - translation elongation factors	0.504737	1161	COG0050	pfam03143, pfam00009	K02358	NA	Others	145	98	199	201.006	154.742	339.345	147.333	50.5404	231.698	96.0522	0.29701
2265146221	contig_73.74	ABC-type branched-chain amino acid transport system, permease component	0.453453	999	COG4177	pfam02653	K01998	NA	Membrane transport	180	77	133	289.989	141.299	263.576	130	51.5655	231.621	79.3285	0.296912
2265145686	contig_53.54	Methylase involved in ubiquinone/menaquinone biosynthesis	0.532051	780	COG2226	pfam08241	NA	NA	Others	122	74	106	251.733	173.92	269.049	100.667	24.4404	231.567	50.669	0.296843
2265146369	contig_80.81	Ion channel.	0.484927	1161	NA	pfam13576, pfam07885	NA	NA	Others	281	55	128	389.537	86.8448	218.272	154.667	115.336	231.551	151.782	0.296822
2265146754	contig_116.117	Sugar phosphate isomerases/epimerases	0.5	822	COG1082	pfam01261	NA	NA	Others	130	112	79	254.534	249.781	190.272	107	25.865	231.529	35.8084	0.296794
2265144143	contig_17.18	Sugar phosphate isomerases/epimerases	0.500654	765	COG1082	pfam01261	NA	NA	Others	152	84	67	319.784	201.294	173.394	101	44.9778	231.491	77.7263	0.296745
2265145200	contig_40.41	Arylsulfatase A and related enzymes	0.527488	1437	COG3119	pfam00884	NA	NA	Others	262	181	123	293.44	230.906	169.46	188.667	69.8164	231.269	61.9904	0.29646
2265143907	contig_13.14	conserved hypothetical protein, YceG family	0.476471	1020	COG1559	pfam02618	K07082	NA	Others	156	76	160	246.149	136.592	310.556	130.667	47.3849	231.099	87.9529	0.296243
2265142872	contig_3.4	dihydrolipoamide dehydrogenase	0.514759	1389	COG1249	pfam07992, pfam02852, pfam00070	K00382	EC:1.8.1.4	Central metabolism	333	116	108	385.848	153.098	153.936	185.667	127.657	230.961	134.137	0.296066
2265146154	contig_70.71	Short-chain alcohol dehydrogenase of unknown specificity	0.542897	711	COG4221	pfam00106	K00059	EC:1.1.1.100	Metabolism of cofactors and vitamins	147	77	58	332.753	198.534	161.502	94	46.8722	230.93	90.1045	0.296026
2265145997	contig_65.66	homoserine kinase	0.507527	930	COG0083	pfam08544, pfam00288	K00872	EC:2.7.1.39	Others	123	90	142	212.861	177.408	302.291	118.333	26.3122	230.853	64.3565	0.295928
2265143714	contig_10.11	Predicted dehydrogenases and related proteins	0.543708	1041	COG0673	pfam02894, pfam01408	NA	NA	Others	100	164	131	154.605	288.806	249.138	131.667	32.0052	230.85	68.9445	0.295923
2265146887	contig_131.132	Uncharacterised protein family (UPF0164).	0.529666	927	NA	pfam03687	NA	NA	Others	183	77	104	317.721	152.273	222.113	121.333	55.0848	230.702	83.0574	0.295734
2265144345	contig_20.21	apurinic endonuclease (APN1)	0.485714	840	COG0648	pfam01261	K01151	EC:3.1.21.2	Genetic Information Processing	129	84	111	247.164	183.321	261.616	108	22.6495	230.7	41.6627	0.295732
2265142883	contig_3.4	PAS domain S-box	0.492922	2331	COG0642	pfam00512, pfam08448, pfam08447, pfam02518	NA	NA	Others	425	203	280	293.441	159.649	237.813	302.667	112.722	230.301	67.2115	0.29522
2265145226	contig_40.41	hypothetical protein	0.492593	540	NA	pfam14261	NA	NA	Hypothetical protein	29	56	113	86.4328	190.111	414.29	66	42.8836	230.278	167.579	0.29519
2265144164	contig_17.18	Methylase involved in ubiquinone/menaquinone biosynthesis	0.493612	861	COG2226	pfam08241	NA	NA	Others	170	78	90	317.775	166.075	206.947	112.667	50.0133	230.266	78.4923	0.295175
2265144593	contig_26.27	phosphoribosylamine--glycine ligase	0.512157	1275	COG0151	pfam01071, pfam02843, pfam02844	K01945	EC:6.3.4.13	Others	176	167	147	222.166	240.115	228.259	163.333	14.8436	230.18	9.1277	0.295064
2265144000	contig_14.15	Predicted dehydrogenases and related proteins	0.51497	1002	COG0673	pfam01408	NA	NA	Others	142	121	122	228.084	221.376	241.053	128.333	11.8462	230.171	10.003	0.295053
2265147390	contig_277.278	Glucose/sorbosone dehydrogenases	0.555212	969	COG2133	NA	NA	NA	Others	104	170	95	172.736	321.617	194.097	123	40.9512	229.483	80.5013	0.294172
2265143360	contig_7.8	Protein involved in biosynthesis of mitomycin antibiotics/polyketide fumonisin	0.507995	813	COG5285	pfam05721	NA	NA	phyH-domain containing proteins	59	130	114	116.798	293.134	277.61	101	37.2424	229.18	97.6351	0.293783
2265142747	contig_0.1	ABC-type nitrate/sulfonate/bicarbonate transport systems, periplasmic components	0.480361	1884	COG0715	pfam00691, pfam09084	NA	NA	Membrane transport	296	194	234	252.863	188.77	245.898	241.333	51.3939	229.177	35.166	0.293779
2265144124	contig_16.17	Protein involved in biosynthesis of mitomycin antibiotics/polyketide fumonisin	0.516721	927	COG5285	pfam05721	NA	NA	phyH-domain containing proteins	231	66	73	401.057	130.52	155.906	123.333	93.3077	229.161	149.407	0.293759
2265144668	contig_27.28	Protein involved in biosynthesis of mitomycin antibiotics/polyketide fumonisin	0.531209	753	COG5285	pfam05721	NA	NA	phyH-domain containing proteins	121	94	76	258.621	228.847	199.82	97	22.6495	229.096	29.4016	0.293676
2265145995	contig_65.66	Uncharacterized protein related to plant photosystem II stability/assembly factor	0.471331	1029	COG4447	NA	NA	NA	Others	186	97	116	290.919	172.81	223.184	133	46.8722	228.971	59.2665	0.293515
2265147006	contig_148.149	Septum formation inhibitor	0.507168	558	COG0850	pfam03775	K03610	NA	Others	53	62	93	152.868	203.69	329.966	69.3333	20.9841	228.841	91.1885	0.293349
2265145268	contig_41.42	hypothetical protein	0.527174	552	NA	pfam13646	NA	NA	Hypothetical protein	47	92	68	137.035	305.536	243.888	69	22.5167	228.82	85.2547	0.293321
2265146120	contig_69.70	Thioredoxin reductase	0.501401	1071	COG0492	pfam07992	K00384	EC:1.8.1.9	Others	202	122	94	303.554	208.826	173.763	139.333	56.0476	228.714	67.1422	0.293186
2265143837	contig_12.13	nicotinate-nucleotide pyrophosphorylase	0.524492	837	COG0157	pfam02749, pfam01729	K00767	EC:2.4.2.19	Metabolism of cofactors and vitamins	195	63	73	374.959	137.984	172.67	110.333	73.4938	228.538	127.985	0.292959
2265143758	contig_10.11	Laminin G domain.	0.485535	795	NA	pfam13385	NA	NA	Others	38	90	161	76.9291	207.534	400.939	96.3333	61.7441	228.467	163.016	0.292869
2265144242	contig_18.19	ribosome-binding factor A	0.479167	384	COG0858	pfam02033	K02834	NA	Others	67	39	42	280.813	186.186	216.54	49.3333	15.3731	227.846	48.3163	0.292073
2265145638	contig_51.52	FOG: WD40-like repeat	0.50699	1359	COG1520	pfam13360	NA	NA	ELP	199	202	120	235.672	272.487	174.816	173.667	46.5009	227.658	49.3258	0.291832
2265143013	contig_3.4	Predicted transmembrane transcriptional regulator (anti-sigma factor)	0.504193	954	COG5662	pfam13490	NA	NA	Genetic Information Processing	146	89	128	246.308	171.023	265.633	121	29.1376	227.655	49.9871	0.291828
2265142742	contig_0.1	Adenylosuccinate lyase	0.492877	1404	COG0015	pfam00206	K01756	EC:4.3.2.2	Others	296	115	137	339.312	150.156	193.185	182.667	98.764	227.551	99.1498	0.291695
2265142734	contig_0.1	Uncharacterized protein conserved in cyanobacteria	0.486111	576	COG4636	pfam05685	NA	NA	Others	15	157	41	41.9124	499.678	140.923	71	75.6042	227.504	240.852	0.291635
2265144731	contig_28.29	Beta-fructosidases (levanase/invertase)	0.531792	1557	COG1621	pfam00251, pfam08244	K01193	EC:3.2.1.26	Others	196	217	176	202.601	255.496	223.792	196.333	20.502	227.296	26.6211	0.291368
2265147211	contig_190.191	Uncharacterized conserved protein	0.495556	900	COG5464	pfam04754	NA	NA	Others	14	171	139	25.0357	348.311	305.768	108	82.9638	226.372	175.655	0.290183
2265145898	contig_61.62	L-alanine-DL-glutamate epimerase and related enzymes of enolase superfamily	0.554674	1134	COG4948	pfam02746, pfam13378	K01684	EC:4.2.1.6	Others	169	132	129	239.854	213.39	225.215	143.333	22.2785	226.153	13.2572	0.289903
2265143292	contig_5.6	peptide chain release factor 2	0.517787	759	COG1186	pfam03462, pfam00472	K02836	NA	Others	84	113	87	178.12	272.929	226.933	94.6667	15.9478	225.994	47.4117	0.289699
2265144482	contig_23.24	acetyl-CoA acetyltransferases	0.53467	1197	COG0183	pfam00108, pfam02803	K00632	EC:2.3.1.16	Secundary metabolism	172	163	119	231.264	249.636	196.822	151.333	28.3608	225.907	26.8115	0.289587
2265144022	contig_14.15	arsenite-activated ATPase ArsA	0.460637	1194	COG0003	pfam02374	K01551	EC:3.6.3.16	Others	174	145	133	234.541	222.627	220.53	150.667	21.0792	225.899	7.55726	0.289577
2265145846	contig_59.60	ATPases of the AAA+ class	0.496431	1821	COG0464	pfam00004	NA	NA	Others	279	169	240	246.586	170.134	260.928	229.333	55.7704	225.883	48.8098	0.289556
2265144502	contig_24.25	Arylsulfatase A and related enzymes	0.530673	1353	COG3119	pfam00884	NA	NA	Others	199	177	137	236.717	239.822	200.467	171	31.4325	225.669	21.8804	0.289282
2265143636	contig_9.10	Uncharacterized protein conserved in bacteria	0.471969	2301	COG2268	pfam01145	NA	NA	Others	408	170	294	285.376	135.44	252.959	290.667	119.035	224.592	78.891	0.287901
2265144694	contig_28.29	Tetratricopeptide repeat.	0.44212	717	NA	pfam13414	NA	NA	ELP	183	39	59	410.777	99.7146	162.912	93.6667	78.0085	224.468	164.414	0.287742
2265143031	contig_3.4	Uncharacterized protein conserved in bacteria	0.514245	702	COG4627	pfam08241	NA	NA	Others	132	48	87	302.629	125.348	245.359	89	42.0357	224.445	90.4721	0.287714
2265145199	contig_40.41	Phosphomannomutase	0.499771	2187	COG1109	pfam02878, pfam02880	NA	NA	Others	316	235	269	232.548	196.985	243.514	273.333	40.6735	224.349	24.3241	0.28759
2265146007	contig_66.67	Predicted membrane protein	0.468013	891	COG2510	pfam00892	NA	NA	Others	93	134	103	167.988	275.702	228.865	110	21.3776	224.185	54.0092	0.28738
2265146434	contig_85.86	hypothetical protein	0.475439	570	NA	NA	NA	NA	Hypothetical protein	107	78	34	302.123	250.861	118.093	73	36.756	223.692	94.9754	0.286748
2265143521	contig_8.9	hypothetical protein	0.429487	312	NA	NA	NA	NA	Hypothetical protein	4	77	31	20.6338	452.428	196.71	37.3333	36.9098	223.257	217.118	0.286191
2265144198	contig_18.19	Type II secretory pathway, component PulF	0.486553	1227	COG1459	pfam00482	K02653	NA	Others	204	98	158	267.584	146.418	254.937	153.333	53.1539	222.98	66.605	0.285835
2265147260	contig_209.210	N-acetylglucosamine-6-phosphate deacetylase	0.49577	591	COG1820	pfam13594	NA	NA	Others	142	39	48	386.701	120.974	160.795	76.3333	57.0468	222.823	143.312	0.285634
2265145053	contig_36.37	hypothetical protein	0.493522	849	NA	NA	NA	NA	Hypothetical protein	171	69	83	324.162	148.989	193.549	107.667	55.2932	222.233	91.0413	0.284878
2265144836	contig_31.32	ABC-type dipeptide/oligopeptide/nickel transport systems, permease components	0.512755	1176	COG1173	pfam00528, pfam12911	NA	NA	Membrane transport	114	178	138	156.017	277.476	232.323	143.333	32.3316	221.939	61.3919	0.2845
2265143281	contig_5.6	phosphoglycerol geranylgeranyltransferase	0.491299	747	COG1646	pfam01884	K07094	EC:2.5.1.-	Others	187	38	64	402.898	93.2559	169.621	96.3333	79.5885	221.925	161.311	0.284483
2265144308	contig_19.20	Uncharacterized protein conserved in bacteria	0.494861	681	COG2137	pfam02631	K03565	NA	Others	182	31	52	430.129	83.4503	151.174	88.3333	81.7945	221.584	183.752	0.284046
2265144097	contig_15.16	Methionine synthase I (cobalamin-dependent), methyltransferase domain	0.525559	1878	COG0646	pfam02574, pfam02219	K00547	EC:2.1.1.10	Others	438	124	159	375.364	121.043	167.618	240.333	172.077	221.342	135.405	0.283735
2265142812	contig_1.2	FOG: WD40-like repeat	0.518431	1275	COG1520	pfam13360	NA	NA	ELP	62	230	164	78.2629	330.697	254.656	152	84.6404	221.205	129.499	0.28356
2265146547	contig_94.95	Nitroreductase	0.509652	777	COG0778	pfam00881	NA	NA	Others	203	37	61	420.484	87.2959	155.428	100.333	89.7181	221.069	176.026	0.283386
2265146815	contig_122.123	hypothetical protein	0.44186	258	NA	NA	NA	NA	Hypothetical protein	8	69	16	49.905	490.278	122.778	31	33.1512	220.987	236.042	0.28328
2265145866	contig_60.61	hypothetical protein	0.443478	345	NA	NA	NA	NA	Hypothetical protein	15	51	56	69.9756	270.997	321.358	40.6667	22.3681	220.777	133.003	0.283011
2265143697	contig_10.11	L-alanine-DL-glutamate epimerase and related enzymes of enolase superfamily	0.526496	1170	COG4948	pfam02746, pfam13378, pfam01188	K12661	EC:4.2.1.90	Others	136	139	152	187.08	217.792	257.204	142.333	8.5049	220.692	35.1519	0.282902
2265143687	contig_10.11	Protein involved in biosynthesis of mitomycin antibiotics/polyketide fumonisin	0.519814	858	COG5285	pfam05721	NA	NA	phyH-domain containing proteins	91	127	95	170.698	271.35	219.208	104.333	19.7315	220.419	50.3369	0.282552
2265145277	contig_41.42	ABC-type dipeptide/oligopeptide/nickel transport systems, permease components	0.521179	1086	COG1173	pfam00528, pfam12911	K02034	NA	Membrane transport	136	106	154	201.55	178.933	280.744	132	24.2487	220.409	53.4617	0.282539
2265146236	contig_74.75	Pterin-4a-carbinolamine dehydratase	0.454861	288	COG2154	pfam01329	K01724	EC:4.2.1.96	Others	33	36	36	184.415	229.152	247.474	35	1.73205	220.347	32.4387	0.28246
2265145463	contig_47.48	Transcriptional regulator	0.437294	606	COG1309	pfam00440, pfam13305	NA	NA	Genetic Information Processing	53	53	110	140.759	160.331	359.369	72	32.909	220.153	120.961	0.282211
2265146665	contig_105.106	6,7-dimethyl-8-ribityllumazine synthase	0.516667	480	COG0054	pfam00885	K00794	EC:2.5.1.78	Metabolism of cofactors and vitamins	29	48	92	97.2369	183.321	379.461	56.3333	32.3161	220.006	144.644	0.282023
2265145862	contig_59.60	selenocysteine-specific elongation factor SelB	0.483256	1941	COG3276	pfam03144, pfam09107, pfam00009, pfam09106	K03833	NA	Others	325	178	218	269.483	168.115	222.357	240.333	76.0022	219.985	50.7256	0.281996
2265143126	contig_4.5	Putative homoserine kinase type II (protein kinase fold)	0.476496	936	COG2334	pfam01636	K02204	EC:2.7.1.39	Others	115	104	122	197.741	203.69	258.05	113.667	9.07377	219.827	33.2355	0.281793
2265146340	contig_79.80	Predicted nucleic acid-binding protein, contains PIN domain	0.419753	324	COG1569	NA	NA	NA	Others	2	91	22	9.9348	514.884	134.43	38.3333	46.694	219.75	263.065	0.281694
2265145765	contig_55.56	3-carboxymuconate cyclase	0.519635	1095	COG2706	pfam10282	K07404	EC:3.1.1.31	Others	254	81	83	373.331	135.608	150.067	139.333	99.3093	219.668	133.272	0.28159
2265144997	contig_35.36	Uncharacterized conserved protein	0.536278	951	COG2006	pfam04015	NA	NA	Others	122	146	82	206.468	281.44	170.708	116.667	32.3316	219.539	56.5112	0.281424
2265143640	contig_9.10	Predicted periplasmic solute-binding protein	0.497619	840	COG2107	pfam02621	K07083	NA	Others	137	72	101	262.492	157.133	238.047	103.333	32.5628	219.224	55.144	0.28102
2265144335	contig_20.21	dTDP-glucose 4,6-dehydratase	0.489855	1035	COG1088	pfam01370	K01710	EC:4.2.1.46	Secundary metabolism	246	70	79	382.533	123.985	151.115	131.667	99.1178	219.211	142.09	0.281004
2265146666	contig_105.106	imidazole glycerol phosphate synthase, glutamine amidotransferase subunit	0.497585	621	COG0118	pfam00117	K02501	EC:2.4.2.-	Others	56	87	80	145.134	256.827	255.046	74.3333	16.2583	219.003	63.9778	0.280736
2265146989	contig_146.147	Membrane-associated phospholipid phosphatase	0.522654	618	COG0671	pfam01569	NA	NA	Others	163	23	51	424.496	68.2264	163.381	79	74.081	218.701	184.465	0.28035
2265147408	contig_290.291	Outer membrane receptor for ferrienterochelin and colicins	0.507168	1116	COG4771	pfam07715	NA	NA	Others	231	81	107	333.136	133.056	189.819	139.667	80.1582	218.67	103.113	0.280311
2265146870	contig_129.130	hypothetical protein	0.516517	333	NA	NA	NA	NA	Hypothetical protein	48	50	25	231.991	275.257	148.633	41	13.8924	218.627	64.3612	0.280255
2265144078	contig_15.16	Predicted phosphatases	0.518395	897	COG0546	pfam13419	NA	NA	Others	80	149	94	143.54	304.514	207.47	107.667	36.4737	218.508	81.0528	0.280102
2265144379	contig_20.21	L-alanine-DL-glutamate epimerase and related enzymes of enolase superfamily	0.513298	1128	COG4948	pfam13378, pfam01188	NA	NA	Others	114	154	138	162.656	250.279	242.209	135.333	20.1329	218.381	48.428	0.27994
2265145242	contig_40.41	Acetyltransferases, including N-acetylases of ribosomal proteins	0.476684	579	COG1670	pfam13302	NA	NA	Others	131	27	60	364.139	85.4867	205.16	72.6667	53.1445	218.262	139.787	0.279787
2265145624	contig_51.52	Predicted oxidoreductases of the aldo/keto reductase family	0.498765	810	COG1453	pfam00248	K07079	NA	Others	39	165	83	77.4914	373.433	202.868	95.6667	63.9479	217.931	148.544	0.279362
2265144174	contig_17.18	MoxR-like ATPases	0.52381	1008	COG0714	pfam07726	K03924	EC:3.6.3.-	Others	150	97	121	239.5	176.41	237.654	122.667	26.5393	217.855	35.9036	0.279265
2265145974	contig_64.65	D-mannonate dehydratase	0.528221	939	COG1312	pfam03786	K01686	EC:4.2.1.8	Others	84	132	119	143.975	257.704	250.9	111.667	24.8261	217.527	63.7881	0.278845
2265147081	contig_162.163	hypothetical protein	0.458333	240	NA	NA	NA	NA	Hypothetical protein	15	56	15	100.59	427.75	123.737	28.6667	23.6714	217.359	182.571	0.27863
2265143188	contig_4.5	Predicted dehydrogenases and related proteins	0.510482	954	COG0673	pfam01408	NA	NA	Others	85	137	118	143.399	263.26	244.88	113.333	26.3122	217.18	64.5539	0.2784
2265147340	contig_249.250	DNA modification methylase	0.451138	747	COG0863	pfam01555	NA	NA	Genetic Information Processing	110	66	95	236.999	161.971	251.781	90.3333	22.3681	216.917	48.1554	0.278063
2265143227	contig_5.6	Sugar kinases, ribokinase family	0.52682	1044	COG0524	pfam00294	K00874	EC:2.7.1.45	Central metabolism	132	119	125	203.492	208.958	237.044	125.333	6.50641	216.498	18.0021	0.277526
2265145641	contig_51.52	AMP-binding enzyme.	0.520484	1074	NA	pfam00501	NA	NA	Others	125	154	108	187.318	262.863	199.085	129	23.2594	216.422	40.6471	0.277429
2265145394	contig_45.46	1-deoxy-D-xylulose 5-phosphate reductoisomerase	0.494515	1185	COG0743	pfam02670, pfam08436, pfam13288	K00099	EC:1.1.1.267	Secundary metabolism	180	108	142	244.472	167.078	237.241	143.333	36.0185	216.263	42.7492	0.277225
2265144059	contig_15.16	Phytanoyl-CoA dioxygenase (PhyH).	0.535714	840	NA	pfam05721	NA	NA	phyH-domain containing proteins	109	110	84	208.844	240.064	197.979	101	14.7309	215.629	21.8473	0.276412
2265142902	contig_3.4	Serine/threonine protein kinase	0.464712	1842	COG0515	pfam00069	NA	NA	ELP	213	174	266	186.108	173.17	285.899	217.667	46.1772	215.059	61.6892	0.275681
2265143127	contig_4.5	Tfp pilus assembly protein PilF	0.497175	531	COG3063	pfam13414, pfam07719	NA	NA	ELP	128	28	43	387.962	96.6667	160.322	66.3333	53.929	214.984	153.148	0.275585
2265144421	contig_22.23	Sugar phosphate isomerases/epimerases	0.504152	843	COG1082	pfam01261	K03335	EC:4.2.1.44	Others	198	61	57	378.017	132.653	133.865	105.333	80.2766	214.845	141.313	0.275407
2265142903	contig_3.4	Entner-Doudoroff aldolase	0.512121	660	COG0800	pfam01081	K01625	EC:4.1.2.14, EC:4.1.3.16	Central metabolism	112	57	71	273.117	158.323	212.978	80	28.5832	214.806	57.4187	0.275357
2265142815	contig_1.2	hypothetical protein	0.473684	171	NA	NA	NA	NA	Hypothetical protein	8	25	26	75.2953	268.014	301.021	19.6667	10.116	214.777	121.917	0.27532
2265143275	contig_5.6	Phosphoribosylformylglycinamidine (FGAM) synthase, PurS component	0.472222	468	COG1828	pfam02700	NA	NA	Others	100	29	44	343.897	113.597	186.134	57.6667	37.421	214.543	117.749	0.275019
2265143007	contig_3.4	hypothetical protein	0.54321	405	NA	pfam14346	NA	NA	Hypothetical protein	37	33	71	147.035	149.373	347.075	47	20.8806	214.494	114.824	0.274958
2265143601	contig_9.10	Protein involved in biosynthesis of mitomycin antibiotics/polyketide fumonisin	0.497685	864	COG5285	pfam05721	NA	NA	phyH-domain containing proteins	156	69	90	290.593	146.403	206.229	105	45.3982	214.408	72.4424	0.274847
2265144082	contig_15.16	hypothetical protein	0.446237	186	NA	NA	NA	NA	Hypothetical protein	9	26	29	77.876	256.256	308.678	21.3333	10.7858	214.27	120.994	0.27467
2265145027	contig_36.37	3-dehydroquinate dehydratase, type II	0.481236	453	COG0757	pfam01220	K03786	EC:4.2.1.10	Others	56	62	44	198.959	250.903	192.298	54	9.16515	214.054	32.0863	0.274392
2265143795	contig_11.12	Sugar phosphate isomerases/epimerases	0.494545	825	COG1082	pfam01261	NA	NA	Others	68	117	103	132.657	259.983	247.174	96	25.2389	213.271	70.1075	0.27339
2265145837	contig_59.60	Peptidyl-prolyl cis-trans isomerase (rotamase) - cyclophilin family	0.492509	534	COG0652	pfam00160	K03768	EC:5.2.1.8	Others	88	43	61	265.226	147.618	226.156	64	22.6495	213	59.8973	0.273042
2265145367	contig_44.45	hypothetical protein	0.434211	228	NA	NA	NA	NA	Hypothetical protein	30	38	14	211.768	305.536	121.566	27.3333	12.2202	212.957	91.9905	0.272986
2265146002	contig_65.66	ribosome small subunit-dependent GTPase A	0.50368	951	COG1162	pfam03193	K06949	EC:3.6.1.-	Others	149	71	120	252.162	136.865	249.816	113.333	39.425	212.948	65.9003	0.272975
2265145430	contig_46.47	phosphopyruvate hydratase	0.490783	1302	COG0148	pfam03952, pfam00113	K01689	EC:4.2.1.11	Central metabolism	143	136	177	176.766	191.488	269.143	152	21.9317	212.466	49.6326	0.272357
2265146626	contig_102.103	hypothetical protein	0.41453	234	NA	NA	NA	NA	Hypothetical protein	82	6	3	563.991	47.0055	25.382	30.3333	44.7698	212.126	304.916	0.271922
2265144008	contig_14.15	NAD dependent epimerase/dehydratase family.	0.506138	1059	COG0451	pfam01370	NA	NA	Others	163	72	141	247.723	124.638	263.599	125.333	47.4798	211.986	76.0615	0.271743
2265144969	contig_35.36	hypothetical protein	0.552469	648	NA	NA	NA	NA	Hypothetical protein	82	62	84	203.663	175.4	256.64	76	12.1655	211.901	41.2417	0.271633
2265144158	contig_17.18	Uncharacterized homolog of gamma-carboxymuconolactone decarboxylase subunit	0.536364	330	COG0599	pfam02627	NA	NA	Others	59	28	32	287.748	155.545	191.98	39.6667	16.8622	211.758	68.2843	0.27145
2265143952	contig_13.14	L-alanine-DL-glutamate epimerase and related enzymes of enolase superfamily	0.548742	1272	COG4948	pfam13378, pfam01188	NA	NA	Others	227	101	130	287.219	145.562	202.337	152.667	65.9874	211.706	71.2917	0.271383
2265145040	contig_36.37	Phytanoyl-CoA dioxygenase (PhyH).	0.534808	1221	NA	pfam05721	NA	NA	phyH-domain containing proteins	199	124	115	262.308	186.174	186.467	146	46.1194	211.65	43.8716	0.271311
2265146440	contig_85.86	putative efflux protein, MATE family	0.517598	1449	COG0534	pfam01554	NA	NA	Others	336	91	107	373.203	115.129	146.196	178	137.066	211.509	140.89	0.271131
2265146266	contig_75.76	DNA repair protein RecN	0.492147	1719	COG0497	pfam02463	K03631	NA	Genetic Information Processing	251	132	224	235.002	140.77	257.984	202.333	62.3886	211.252	62.1111	0.270801
2265144720	contig_28.29	NADH:ubiquinone oxidoreductase, NADH-binding (51 kD) subunit	0.535519	1647	COG1894	pfam01512, pfam10589, pfam10531, pfam01257	K05587	EC:1.6.5.3	Energy metabolism	256	166	165	250.162	184.768	198.34	195.667	52.2526	211.09	34.5107	0.270594
2265146074	contig_68.69	Serine phosphatase RsbU, regulator of sigma subunit	0.50165	1212	COG2208	pfam00072, pfam07228	NA	NA	Others	161	104	160	213.795	157.306	261.359	141.667	32.6241	210.82	52.0905	0.270247
2265144602	contig_26.27	Uncharacterized conserved protein	0.531532	999	COG5464	pfam04754	NA	NA	Others	30	193	116	48.3315	354.165	229.886	113	81.5414	210.794	153.808	0.270214
2265145084	contig_37.38	Predicted dehydrogenases and related proteins	0.512219	1023	COG0673	pfam01408	NA	NA	Others	173	93	100	272.173	166.656	193.528	122	44.3058	210.786	54.8345	0.270203
2265145592	contig_50.51	Protein of unknown function (DUF2961).	0.489991	1149	NA	pfam11175	NA	NA	Others	31	220	138	43.4226	351.007	237.782	129.667	94.7752	210.737	155.565	0.270141
2265146366	contig_80.81	Uncharacterized protein conserved in bacteria	0.534145	1479	COG4102	pfam07394	NA	NA	Others	171	132	211	186.081	163.613	282.445	171.333	39.5011	210.713	63.1293	0.270111
2265143615	contig_9.10	Uncharacterized conserved protein	0.4662	858	COG1354	pfam02616	K05896	NA	Others	122	92	89	228.848	196.568	205.363	101	18.2483	210.26	16.6875	0.269529
2265143731	contig_10.11	Pyruvate decarboxylase and related thiamine pyrophosphate-requiring enzymes	0.496648	1641	COG3961	pfam00205, pfam02775, pfam02776	K04103	EC:4.1.1.74	Others	216	159	200	211.846	177.624	241.291	191.667	29.3995	210.254	31.8634	0.269521
2265146262	contig_75.76	Zn-dependent protease with chaperone function	0.467255	1359	COG0501	pfam01435	NA	NA	Others	197	75	203	233.303	101.171	295.731	158.333	72.2311	210.068	99.3394	0.269284
2265144222	contig_18.19	ABC-type antimicrobial peptide transport system, ATPase component	0.480851	705	COG1136	pfam00005	K02003	NA	Membrane transport	128	63	62	292.21	163.819	174.11	84.3333	37.8197	210.046	71.3417	0.269256
2265146076	contig_68.69	anti-anti-sigma factor	0.477876	339	COG1366	pfam01740	K04749	NA	Genetic Information Processing	69	17	36	327.585	91.9311	210.244	40.6667	26.3122	209.92	117.827	0.269093
2265143287	contig_5.6	branched-chain amino acid aminotransferase, group I	0.469136	891	COG0115	pfam01063	K00826	EC:2.6.1.42	Metabolism of cofactors and vitamins	178	72	72	321.526	148.139	159.983	107.333	61.1991	209.883	96.8674	0.269046
2265145371	contig_44.45	hypothetical protein	0.505199	1635	NA	NA	NA	NA	Hypothetical protein	257	149	173	252.982	167.064	209.483	193	56.7098	209.843	42.9603	0.268995
2265143584	contig_8.9	MoxR-like ATPases	0.532353	1020	COG0714	pfam07726	K03924	EC:3.6.3.-	Others	239	69	66	377.113	124.012	128.104	124.667	99.0269	209.743	144.961	0.268867
2265142845	contig_1.2	hypothetical protein	0.490505	2475	COG3345	NA	NA	NA	Hypothetical protein	368	158	340	239.302	117.029	271.972	288.667	114.023	209.434	81.6752	0.268471
2265144414	contig_22.23	Acetyltransferase (GNAT) family.	0.495812	597	NA	pfam00583	NA	NA	Others	76	72	61	204.887	221.091	202.291	69.6667	7.76745	209.423	10.1882	0.268456
2265146187	contig_72.73	Tfp pilus assembly protein PilF	0.499171	603	COG3063	pfam00515, pfam13414	NA	NA	ELP	93	44	75	248.222	133.767	246.243	70.6667	24.7857	209.411	65.5168	0.268441
2265144941	contig_34.35	Uncharacterized small protein	0.410526	285	COG2886	pfam03683	NA	NA	Others	7	44	44	39.53	283.023	305.652	31.6667	21.362	209.402	147.548	0.268429
2265146888	contig_131.132	hypothetical protein	0.51318	2997	NA	NA	NA	NA	Hypothetical protein	233	453	342	125.125	277.092	225.922	342.667	110.002	209.38	77.3226	0.268401
2265143881	contig_13.14	Arylsulfatase A and related enzymes	0.529158	1389	COG3119	pfam00884	NA	NA	Others	153	216	116	177.281	285.079	165.339	161.667	50.5602	209.233	65.955	0.268213
2265143707	contig_10.11	DNA modification methylase	0.488656	1146	COG0863	pfam01555	NA	NA	Others	157	127	118	220.49	203.157	203.853	134	20.4206	209.167	9.81244	0.268128
2265147098	contig_165.166	hypothetical protein	0.487374	792	NA	pfam13385	NA	NA	Hypothetical protein	136	48	96	276.368	111.104	239.975	93.3333	44.0606	209.149	86.8375	0.268105
2265146367	contig_80.81	Predicted dehydrogenases and related proteins	0.515073	1161	COG0673	pfam01408	NA	NA	Others	225	69	121	311.907	108.951	206.335	138.333	79.4313	209.064	101.505	0.267997
2265147029	contig_152.153	MjaI restriction endonuclease.	0.427835	582	NA	pfam09568	NA	NA	Others	80	63	61	221.229	198.441	207.504	68	10.4403	209.058	11.4731	0.267988
2265143817	contig_11.12	molybdate ABC transporter, permease protein	0.454955	666	COG4149	pfam00528	K02018	NA	Membrane transport	159	31	53	384.235	85.3298	157.551	81	68.4398	209.039	155.963	0.267964
2265145587	contig_50.51	Sugar phosphate isomerases/epimerases	0.51711	789	COG1082	pfam01261	NA	NA	Others	109	77	90	222.343	178.907	225.832	92	16.0935	209.027	26.1434	0.267949
2265142958	contig_3.4	hypothetical protein	0.469388	441	NA	NA	NA	NA	Hypothetical protein	49	30	72	178.826	124.708	323.232	50.3333	21.0317	208.922	102.626	0.267815
2265143221	contig_5.6	hypothetical protein	0.378788	198	NA	NA	NA	NA	Hypothetical protein	39	14	18	317.01	129.621	179.981	23.6667	13.4288	208.871	96.9775	0.267749
2265142674	contig_0.1	Multidrug resistance efflux pump	0.476948	1887	COG1566	pfam12700, pfam13533	NA	NA	Others	177	252	220	150.965	244.817	230.819	216.333	37.6342	208.867	50.6308	0.267744
2265143964	contig_14.15	Bacterial type II secretion system protein G.	0.503448	435	NA	pfam08334	NA	NA	Others	85	21	49	314.488	88.5	223.011	51.6667	32.0832	208.666	113.675	0.267487
2265146765	contig_117.118	Predicted dehydrogenases and related proteins	0.530651	1044	COG0673	pfam01408	NA	NA	Others	113	146	103	174.202	256.369	195.325	120.667	22.5019	208.632	42.6695	0.267442
2265146078	contig_68.69	glucose-inhibited division protein A	0.521832	1878	COG0445	pfam01134, pfam13932	K03495	NA	Others	233	201	218	199.68	196.207	229.816	217.333	16.0104	208.568	18.4837	0.26736
2265143432	contig_7.8	lipoprotein signal peptidase	0.461988	513	COG0597	pfam01252	K03101	EC:3.4.23.36	Others	81	28	70	254.122	100.058	270.147	59.6667	27.9702	208.109	93.9171	0.266772
2265143530	contig_8.9	haloacid dehalogenase superfamily, subfamily IA, variant 1 with third motif having Dx(3-4)D or Dx(3-4)E	0.498667	750	COG1011	pfam13419	K07025	NA	Others	44	100	108	94.4203	244.429	285.09	84	34.8712	207.98	100.425	0.266607
2265145834	contig_58.59	Serine phosphatase RsbU, regulator of sigma subunit	0.504128	1938	COG2208	pfam13492, pfam07228	K07315	NA	Others	267	167	239	221.734	157.97	244.154	224.333	51.5881	207.953	44.714	0.266572
2265143756	contig_10.11	FOG: TPR repeat	0.401414	2688	COG0457	pfam13414, pfam00515, pfam11074	NA	NA	ELP	542	292	136	324.522	199.144	100.168	323.333	204.806	207.945	112.436	0.266562
2265143478	contig_7.8	Uncharacterized protein related to plant photosystem II stability/assembly factor	0.527379	1881	COG4447	NA	NA	NA	Others	338	165	165	289.203	160.808	173.666	222.667	99.8816	207.892	70.7096	0.266494
2265147065	contig_158.159	Glycosyltransferase	0.481935	1716	COG0438	pfam00534	NA	NA	Others	265	276	69	248.544	294.853	79.6071	203.333	116.466	207.668	113.295	0.266207
2265144419	contig_22.23	hypothetical protein	0.458955	804	NA	NA	NA	NA	Hypothetical protein	192	45	55	384.343	102.605	135.434	97.3333	82.1361	207.461	154.062	0.265941
2265144037	contig_15.16	Protein involved in biosynthesis of mitomycin antibiotics/polyketide fumonisin	0.502945	849	COG5285	pfam05721	NA	NA	phyH-domain containing proteins	157	80	65	297.623	172.741	151.574	100.667	49.3592	207.313	78.9236	0.265751
2265147375	contig_270.271	hypothetical protein	0.455446	606	NA	NA	NA	NA	Hypothetical protein	70	76	63	185.909	229.908	205.82	69.6667	6.50641	207.212	22.0327	0.265623
2265144582	contig_26.27	Nucleoside-diphosphate-sugar epimerases	0.517932	948	COG0451	pfam01370	NA	NA	Others	143	89	99	242.774	172.106	206.751	110.333	28.7286	207.21	35.3364	0.26562
2265146557	contig_94.95	replicative DNA helicase	0.484985	1332	COG0305	pfam00772, pfam03796	K02314	EC:3.6.4.12	Genetic Information Processing	125	156	172	151.036	214.701	255.649	151	23.8956	207.129	52.7161	0.265515
2265145814	contig_57.58	phosphoribosylformylglycinamidine synthase I	0.508706	804	COG0047	pfam13507	K01952	EC:6.3.5.3	Others	157	59	70	314.281	134.527	172.37	95.3333	53.6874	207.059	94.7648	0.265427
2265144323	contig_20.21	translation initiation factor IF-1	0.475655	267	COG0361	pfam01176	K02518	NA	Genetic Information Processing	53	18	24	319.476	123.587	177.959	31.6667	18.7172	207.008	101.124	0.26536
2265143042	contig_3.4	Transcriptional regulators containing a DNA-binding HTH domain and an aminotransferase domain (MocR family) and their eukaryotic orthologs	0.52418	1158	COG1167	pfam00155	K05825	EC:2.6.1.-	Genetic Information Processing	185	125	97	257.121	197.886	165.838	135.667	44.9592	206.948	46.3114	0.265284
2265143096	contig_4.5	FOG: HEAT repeat	0.472222	1296	COG1413	pfam13646	NA	NA	Others	181	92	174	224.775	130.136	265.806	149	49.4874	206.905	69.5779	0.265229
2265146773	contig_118.119	Phosphoribosylanthranilate isomerase	0.52029	690	COG0135	pfam00697	K01817	EC:5.3.1.24	Others	90	86	63	209.927	228.488	180.764	79.6667	14.5717	206.393	24.0573	0.264572
2265143208	contig_5.6	D-mannonate dehydratase	0.531373	1020	COG1312	pfam03786	K01686	EC:4.2.1.8	Others	176	84	98	277.707	150.971	190.216	119.333	49.5715	206.298	64.8807	0.26445
2265144584	contig_26.27	Predicted permeases	0.478343	1062	COG0795	pfam03739	NA	NA	Others	145	123	100	219.744	212.321	186.421	122.667	22.5019	206.162	17.4945	0.264277
2265144050	contig_15.16	hypothetical protein	0.483871	279	NA	NA	NA	NA	Hypothetical protein	22	37	35	126.909	243.114	248.361	31.3333	8.14453	206.128	68.656	0.264233
2265146238	contig_74.75	hypothetical protein	0.478382	717	NA	NA	NA	NA	Hypothetical protein	103	65	80	231.202	166.191	220.898	82.6667	19.1398	206.097	34.9416	0.264193
2265144154	contig_17.18	Protein involved in biosynthesis of mitomycin antibiotics/polyketide fumonisin	0.516908	828	COG5285	pfam05721	NA	NA	phyH-domain containing proteins	118	87	82	229.364	192.62	196.067	95.6667	19.5021	206.017	20.2926	0.264091
2265144038	contig_15.16	hypothetical protein	0.440699	801	NA	pfam12784	NA	NA	Hypothetical protein	75	136	63	150.696	311.257	155.714	91.3333	39.145	205.889	91.2859	0.263927
2265143898	contig_13.14	Pyruvate/2-oxoglutarate dehydrogenase complex, dihydrolipoamide acyltransferase (E2) component, and related enzymes	0.512992	1347	COG0508	pfam00198, pfam00364, pfam02817	K00627	EC:2.3.1.12	Central metabolism	86	214	152	102.755	291.246	223.407	150.667	64.0104	205.803	95.4702	0.263816
2265146333	contig_79.80	dTDP-glucose pyrophosphorylase	0.503429	729	COG1209	pfam00483	K00973	EC:2.7.7.24	Secundary metabolism	96	54	99	211.942	135.794	268.861	83	25.1595	205.532	66.7648	0.263469
2265145697	contig_53.54	Predicted dehydrogenases and related proteins	0.526316	1026	COG0673	pfam01408	NA	NA	Others	156	114	87	244.71	203.69	167.877	119	34.7707	205.426	38.4457	0.263333
2265145733	contig_54.55	Zn-dependent alcohol dehydrogenases	0.550725	1104	COG1064	pfam08240, pfam00107	K00100	NA	Others	160	115	107	233.252	190.96	191.882	127.333	28.5715	205.365	24.1554	0.263254
2265142729	contig_0.1	Arylsulfatase A and related enzymes	0.529133	1476	COG3119	pfam00884	NA	NA	Others	243	127	144	264.968	157.736	193.151	171.333	62.6445	205.285	54.6364	0.263152
2265145296	contig_43.44	nicotinate (nicotinamide) nucleotide adenylyltransferase	0.471667	600	COG1057	pfam01467	K00969	EC:2.7.7.18	Metabolism of cofactors and vitamins	22	71	103	59.0127	216.93	339.865	65.3333	40.7962	205.269	140.789	0.263132
2265144618	contig_27.28	phosphoribosylaminoimidazole carboxylase, PurE protein	0.527307	531	COG0041	pfam00731	K01588	EC:5.4.99.18	Others	84	43	57	254.6	148.452	212.52	61.3333	20.8407	205.191	53.4522	0.263032
2265146957	contig_141.142	hypothetical protein	0.432234	273	NA	NA	NA	NA	Hypothetical protein	71	12	16	418.572	80.5808	116.032	33	32.9697	205.061	185.753	0.262866
2265146001	contig_65.66	undecaprenyl diphosphate synthase	0.475124	804	COG0020	pfam01255	K12503	EC:2.5.1.68	Secundary metabolism	162	53	69	324.29	120.846	169.908	94.6667	58.8586	205.015	106.168	0.262805
2265142949	contig_3.4	hypothetical protein	0.463946	735	NA	NA	NA	NA	BMC group A & GVP	80	92	78	175.177	229.464	210.101	83.3333	7.57188	204.914	27.5125	0.262676
2265146155	contig_71.72	Streptogramin lyase	0.514107	957	COG4257	NA	NA	NA	Others	120	74	131	201.81	141.753	271.006	108.333	30.2379	204.857	64.6804	0.262603
2265143001	contig_3.4	haloacid dehalogenase superfamily, subfamily IA, variant 1 with third motif having Dx(3-4)D or Dx(3-4)E	0.481481	729	COG1011	pfam13419	K07025	NA	Others	88	73	87	194.281	183.573	236.272	82.6667	8.3865	204.708	27.854	0.262413
2265143826	contig_11.12	Dehydrogenases with different specificities (related to short-chain alcohol dehydrogenases)	0.544218	735	COG1028	pfam00106	K00059	EC:1.1.1.100	Metabolism of cofactors and vitamins	86	98	67	188.315	244.429	180.471	83.6667	15.6312	204.405	34.8827	0.262024
2265144960	contig_35.36	Protein involved in biosynthesis of mitomycin antibiotics/polyketide fumonisin	0.539352	864	COG5285	pfam05721	NA	NA	phyH-domain containing proteins	136	94	70	253.337	199.447	160.4	100	33.4066	204.395	46.6659	0.262011
2265147108	contig_167.168	spermidine/putrescine ABC transporter ATP-binding subunit	0.487784	1146	COG3842	pfam00005, pfam08402	K11072	EC:3.6.3.31	Membrane transport	177	96	122	248.578	153.568	210.763	131.667	41.3562	204.303	47.8335	0.261893
2265145396	contig_45.46	uracil-DNA glycosylase, family 4	0.5	660	COG1573	pfam03167	K02334	EC:2.7.7.7	Others	120	44	66	292.625	122.214	197.979	76.6667	39.1067	204.273	85.3795	0.261855
2265143700	contig_10.11	Acetoacetate decarboxylase (ADC).	0.508834	849	NA	pfam06314	NA	NA	Others	115	91	85	218.004	196.493	198.213	97	15.8745	204.236	11.9539	0.261808
2265143150	contig_4.5	Peroxiredoxin	0.476449	552	COG1225	NA	NA	NA	Cell redox homeostasis	7	109	64	20.4095	361.993	229.541	60	51.1175	203.981	172.22	0.261481
2265145779	contig_56.57	Protein involved in biosynthesis of mitomycin antibiotics/polyketide fumonisin	0.518141	882	COG5285	pfam05721	NA	NA	phyH-domain containing proteins	134	73	96	244.518	151.729	215.488	101	30.8058	203.911	47.4654	0.261391
2265146346	contig_79.80	hypothetical protein	0.44697	264	NA	NA	NA	NA	Hypothetical protein	70	18	8	426.745	124.992	59.9938	32	33.2866	203.91	195.698	0.26139
2265146406	contig_82.83	Mn-dependent transcriptional regulator	0.508929	672	COG1321	pfam01325, pfam02742, pfam04023	K03709	NA	Others	120	71	44	287.4	193.688	129.629	78.3333	38.527	203.572	79.3482	0.260957
2265145670	contig_52.53	glycerate kinase	0.54538	1212	COG1929	pfam02595	K00865	EC:2.7.1.31	Secundary metabolism	202	114	104	268.24	172.431	169.883	140	53.9259	203.518	56.065	0.260887
2265145431	contig_46.47	ABC-type transport system involved in cytochrome c biogenesis, permease component	0.464646	693	COG2386	pfam03379	K02194	NA	Membrane transport	64	59	107	148.635	156.075	305.683	76.6667	26.3881	203.464	88.602	0.260818
2265147204	contig_188.189	hypothetical protein	0.451346	483	NA	NA	NA	NA	Hypothetical protein	3	129	27	9.99651	489.616	110.672	53	66.9029	203.428	252.906	0.260772
2265146466	contig_88.89	Short-chain dehydrogenases of various substrate specificities	0.524164	807	COG0300	pfam00106	NA	NA	Others	171	47	66	341.033	106.767	161.916	94.6667	66.7857	203.239	122.478	0.260529
2265147246	contig_203.204	Sugar phosphate isomerases/epimerases	0.489437	852	COG1082	pfam01261	NA	NA	Others	106	99	84	200.235	213.014	195.191	96.3333	11.2398	202.814	9.18714	0.259984
2265144594	contig_26.27	putative addiction module killer protein	0.464286	336	COG3657	pfam05973	NA	NA	Others	1	89	20	4.78999	485.584	117.845	36.6667	46.3069	202.739	251.388	0.259889
2265145863	contig_59.60	signal peptidase I, bacterial type	0.490494	789	COG0681	pfam10502, pfam00717	K03100	EC:3.4.21.89	Others	168	44	65	342.694	102.232	163.101	92.3333	66.3652	202.676	125.02	0.259807
2265145037	contig_36.37	Sugar phosphate isomerases/epimerases	0.519104	759	COG1082	pfam01261	NA	NA	Others	51	100	99	108.144	241.53	258.234	83.3333	28.006	202.636	82.2576	0.259757
2265147297	contig_226.227	3''-phosphoadenosine 5''-phosphosulfate sulfotransferase (PAPS reductase)/FAD synthetase and related enzymes	0.474576	708	COG0175	NA	NA	NA	Others	184	31	39	418.272	80.2679	109.056	84.6667	86.1181	202.532	187.39	0.259623
2265143262	contig_5.6	Uncharacterized protein conserved in cyanobacteria	0.447712	612	COG4636	pfam05685	NA	NA	Others	84	63	61	220.903	188.713	197.332	69.3333	12.741	202.316	16.6637	0.259347
2265144706	contig_28.29	hypothetical protein	0.481771	768	NA	pfam13385	NA	NA	Hypothetical protein	15	159	76	31.4343	379.533	195.917	83.3333	72.2795	202.295	174.137	0.259319
2265145113	contig_38.39	dihydroorotase, multifunctional complex type	0.50463	1296	COG0044	pfam13147	K01465	EC:3.5.2.3	Others	220	106	120	273.207	149.939	183.314	148.667	62.1718	202.153	63.7569	0.259138
2265145634	contig_51.52	Sialidase, N-terminal domain.	0.47619	840	NA	pfam13385	NA	NA	Others	110	77	96	210.76	168.045	226.262	94.3333	16.563	201.689	30.1502	0.258542
2265146311	contig_78.79	NADH:ubiquinone oxidoreductase subunit 6 (chain J)	0.480843	522	COG0839	pfam00499	K00339	EC:1.6.5.3	Energy metabolism	21	63	84	64.7475	221.25	318.588	56	32.078	201.528	128.064	0.258337
2265144042	contig_15.16	D-mannonate dehydratase	0.538302	966	COG1312	pfam03786	K01686	EC:4.2.1.8	Others	136	95	96	226.588	180.285	196.75	109	23.388	201.207	23.4709	0.257925
2265146300	contig_77.78	Planctomycete cytochrome C.	0.507491	534	NA	pfam07635	NA	NA	Others	71	54	55	213.989	185.381	203.911	60	9.53939	201.094	14.5105	0.25778
2265146117	contig_69.70	tryptophanyl-tRNA synthetase	0.471888	996	COG0180	pfam00579	K01867	EC:6.1.1.2	Genetic Information Processing	120	65	145	193.908	119.637	288.223	110	40.9268	200.59	84.4912	0.257133
2265143020	contig_3.4	Prolipoprotein diacylglyceryltransferase	0.534296	831	COG0682	pfam01790	K13292	EC:2.-	Others	103	87	88	199.485	191.925	209.653	92.6667	8.96289	200.354	8.89609	0.256832
2265147257	contig_209.210	thymidylate synthase	0.482843	816	COG0207	pfam00303	K00560	EC:2.1.1.45	Metabolism of cofactors and vitamins	90	83	97	177.512	186.467	235.343	90	7	199.774	31.1277	0.256087
2265144362	contig_20.21	tRNA(Ile)-lysidine synthetase, N-terminal domain/tRNA(Ile)-lysidine synthetase, C-terminal domain	0.480636	1446	COG0037	pfam01171, pfam11734, pfam09179	K04075	EC:6.3.4.19	Others	150	165	163	166.954	209.184	223.172	159.333	8.14453	199.77	29.2673	0.256083
2265143661	contig_9.10	Phytanoyl-CoA dioxygenase (PhyH).	0.521964	774	NA	pfam05721	NA	NA	phyH-domain containing proteins	72	86	96	149.715	203.69	245.556	84.6667	12.0554	199.654	48.0477	0.255934
2265147198	contig_186.187	Type I restriction-modification system methyltransferase subunit	0.517857	840	COG0286	pfam12161, pfam02384	NA	NA	Genetic Information Processing	28	164	79	53.6479	357.913	186.195	90.3333	68.7047	199.252	152.552	0.255419
2265146379	contig_81.82	Glutamate-1-semialdehyde aminotransferase	0.518189	1347	COG0001	pfam00202	K01845	EC:5.4.3.8	Metabolism of cofactors and vitamins	92	165	179	109.924	224.559	263.091	145.333	46.7155	199.191	79.6718	0.255341
2265146435	contig_85.86	Protein of unknown function (DUF2946).	0.443526	363	NA	pfam11162	NA	NA	Others	41	51	29	181.782	257.559	158.165	40.3333	11.0151	199.169	51.9278	0.255312
2265143009	contig_3.4	hypothetical protein	0.473118	279	NA	NA	NA	NA	Hypothetical protein	49	23	23	282.661	151.125	163.209	31.6667	15.0111	198.998	72.7055	0.255093
2265146253	contig_75.76	hypothetical protein	0.368159	201	NA	NA	NA	NA	Hypothetical protein	25	27	15	200.179	246.253	147.746	22.3333	6.4291	198.059	49.2876	0.253889
2265143354	contig_7.8	Protein involved in biosynthesis of mitomycin antibiotics/polyketide fumonisin	0.506039	828	COG5285	pfam05721	NA	NA	phyH-domain containing proteins	66	111	92	128.289	245.757	219.977	89.6667	22.5906	198.008	61.739	0.253823
2265143361	contig_7.8	Thiamine pyrophosphate-requiring enzymes [acetolactate synthase, pyruvate dehydrogenase (cytochrome), glyoxylate carboligase, phosphonopyruvate decarboxylase]	0.521101	1635	COG0028	pfam02776, pfam02775, pfam00205	K06890	NA	Others	137	189	204	134.858	211.913	247.02	176.667	35.1615	197.93	57.3735	0.253724
2265144227	contig_18.19	Predicted thiamine-pyrophosphate-binding protein	0.474747	495	COG4032	pfam02776	NA	NA	Others	70	48	47	227.597	177.766	187.98	55	13	197.781	26.3216	0.253533
2265144641	contig_27.28	hypothetical protein	0.469136	486	NA	NA	NA	NA	Hypothetical protein	76	58	30	251.682	218.779	122.21	54.6667	23.1805	197.557	67.2944	0.253245
2265143184	contig_4.5	Peroxiredoxin	0.462366	186	COG1225	NA	NA	NA	Cell redox homeostasis	19	11	30	164.405	108.416	319.322	20	9.53939	197.381	109.251	0.25302
2265144171	contig_17.18	Sugar (pentulose and hexulose) kinases	0.529485	1611	COG1070	pfam00370, pfam02782	K00854	EC:2.7.1.17	Others	188	211	133	187.818	240.104	163.447	177.333	40.0791	197.123	39.1668	0.252689
2265145805	contig_56.57	hypothetical protein	0.427123	789	NA	NA	NA	NA	Hypothetical protein	9	185	57	18.3586	429.841	143.027	83.6667	90.9799	197.076	210.999	0.252629
2265145986	contig_65.66	Predicted divalent heavy-metal cations transporter	0.480589	747	COG0428	pfam02535	NA	NA	Others	20	92	121	43.0907	225.777	320.69	77.6667	52.0032	196.519	141.093	0.251915
2265144585	contig_26.27	Predicted permeases	0.481297	1203	COG0795	pfam03739	K07091	NA	Membrane transport	142	85	164	189.975	129.529	269.897	130.333	40.7717	196.467	70.409	0.251849
2265143168	contig_4.5	Tfp pilus assembly protein PilF	0.486822	1290	COG3063	pfam13414, pfam00515, pfam03683	NA	NA	ELP	265	76	98	330.621	108.003	150.403	146.333	103.355	196.342	118.205	0.251689
2265147220	contig_193.194	L-alanine-DL-glutamate epimerase and related enzymes of enolase superfamily	0.508614	1335	COG4948	pfam01188, pfam02746, pfam13378	NA	NA	Others	120	131	178	144.669	179.888	263.973	143	30.8058	196.177	61.2971	0.251476
2265143829	contig_12.13	Predicted dehydrogenases and related proteins	0.520833	1056	COG0673	pfam01408	NA	NA	Others	136	104	107	207.276	180.544	200.604	115.667	17.673	196.141	13.9137	0.251431
2265145495	contig_47.48	L-alanine-DL-glutamate epimerase and related enzymes of enolase superfamily	0.541667	1104	COG4948	pfam02746, pfam13378	NA	NA	Others	83	162	110	120.999	269.004	197.262	118.333	40.1539	195.755	74.0139	0.250936
2265144637	contig_27.28	Membrane protein involved in colicin uptake	0.450575	435	COG3064	NA	NA	NA	Others	12	93	33	44.3983	391.929	150.191	46	42.0357	195.506	178.141	0.250617
2265143276	contig_5.6	Uncharacterized proteins, LmbE homologs	0.488971	816	COG2120	pfam02585	NA	NA	Others	71	69	120	140.037	155.014	291.146	86.6667	28.8848	195.399	83.2569	0.25048
2265144592	contig_26.27	Guanosine polyphosphate pyrophosphohydrolases/synthetases	0.478343	531	COG0317	pfam10007	NA	NA	Others	61	47	64	184.888	162.262	238.619	57.3333	9.07377	195.256	39.2204	0.250297
2265146905	contig_134.135	Gluconolactonase	0.517751	1014	COG3386	pfam08450	K01053	EC:3.1.1.17	Central metabolism	64	166	94	101.582	300.112	183.531	108	52.4214	195.075	99.7672	0.250064
2265143551	contig_8.9	Domain of unknown function (DUF1083).	0.470024	834	NA	pfam06452	NA	NA	Others	164	54	63	316.484	118.697	149.553	93.6667	61.0765	194.911	106.409	0.249854
2265144144	contig_17.18	hypothetical protein	0.499385	813	NA	NA	NA	NA	Hypothetical protein	78	126	60	154.411	284.114	146.11	88	34.1174	194.879	77.3919	0.249812
2265146657	contig_104.105	Arylsulfatase A and related enzymes	0.55303	1452	COG3119	pfam00884	K01133	EC:3.1.6.6	Sulfur metabolism	91	220	151	100.867	277.76	205.888	154	64.5523	194.838	88.9625	0.24976
2265144958	contig_35.36	pseudouridylate synthase I	0.52381	798	COG0101	pfam01416	K06173	EC:5.4.99.12	Others	203	33	40	409.418	75.8096	99.2378	92	96.1925	194.822	186.215	0.24974
2265143170	contig_4.5	Predicted amino acid aldolase or racemase	0.518018	1110	COG3616	pfam14031, pfam01168	NA	NA	Others	121	150	90	175.443	247.732	160.524	120.333	30.0056	194.566	46.643	0.249412
2265145215	contig_40.41	ASCH domain.	0.507692	390	NA	pfam04266	NA	NA	Others	8	62	51	33.0141	291.434	258.896	40.3333	28.5365	194.448	140.749	0.24926
2265145298	contig_43.44	Predicted oxidoreductases (related to aryl-alcohol dehydrogenases)	0.493165	951	COG0667	pfam00248	NA	NA	Others	44	102	149	74.464	196.622	310.189	98.3333	52.5959	193.758	117.888	0.248376
2265144473	contig_23.24	acetolactate synthase, small subunit	0.491968	498	COG0440	pfam13710, pfam10369	K01653	EC:2.2.1.6	Metabolism of cofactors and vitamins	61	61	40	197.14	224.55	159.02	54	12.1244	193.57	32.9109	0.248135
2265146877	contig_130.131	hypothetical protein	0.528369	282	NA	NA	NA	NA	Hypothetical protein	16	45	28	91.3156	292.534	196.575	29.6667	14.5717	193.475	100.645	0.248013
2265143217	contig_5.6	molybdenum cofactor synthesis domain	0.524904	522	COG0521	pfam00994	K03638	NA	Others	43	53	69	132.578	186.131	261.697	55	13.1149	193.469	64.8714	0.248005
2265146564	contig_95.96	Lactate dehydrogenase and related dehydrogenases	0.514315	978	COG1052	pfam02826, pfam00389	K00015	EC:1.1.1.26	Others	117	87	111	192.54	163.077	224.701	105	15.8745	193.439	30.8215	0.247967
2265145361	contig_44.45	hypothetical protein	0.469641	1614	NA	NA	NA	NA	Hypothetical protein	228	171	129	227.356	194.225	158.236	176	49.689	193.272	34.5694	0.247753
2265143398	contig_7.8	hypothetical protein	0.509904	1767	NA	pfam13860	NA	NA	Hypothetical protein	267	146	165	243.192	151.471	184.87	192.667	65.0718	193.178	46.4213	0.247632
2265146430	contig_85.86	Putative GTPases (G3E family)	0.518847	1353	COG0523	pfam02492, pfam07683	NA	NA	Others	157	154	125	186.757	208.659	182.908	145.333	17.673	192.774	13.8901	0.247115
2265146368	contig_80.81	Predicted ATP-dependent endonuclease of the OLD family	0.480885	1491	COG3593	pfam13304	NA	NA	Others	270	94	129	291.447	115.575	171.29	164.333	93.1683	192.771	89.8825	0.24711
2265143289	contig_5.6	ABC-type transport system, involved in lipoprotein release, permease component	0.467354	1455	COG4591	pfam12704, pfam02687	K09808	NA	Membrane transport	237	94	145	262.156	118.434	197.299	158.667	72.473	192.63	71.9744	0.24693
2265147017	contig_149.150	Malate/L-lactate dehydrogenases	0.568548	744	COG2055	pfam02615	NA	NA	Others	63	86	86	136.283	211.904	228.847	78.3333	13.2791	192.345	49.2844	0.246564
2265145325	contig_43.44	1-deoxy-D-xylulose-5-phosphate synthase	0.528363	1851	COG1154	pfam13292, pfam02780, pfam02779	K01662	EC:2.2.1.7	Secundary metabolism	242	180	176	210.418	178.27	188.246	199.333	37.0045	192.312	16.4549	0.246522
2265147289	contig_223.224	Outer membrane receptor for ferrienterochelin and colicins	0.532918	1443	COG4771	pfam00593	NA	NA	Others	198	91	175	220.838	115.608	240.1	154.667	56.3235	192.182	67.0105	0.246355
2265144352	contig_20.21	Uncharacterized protein conserved in cyanobacteria	0.475728	618	COG4636	pfam05685	NA	NA	Others	102	58	43	265.635	172.049	137.753	67.6667	30.6649	191.812	66.1924	0.245882
2265145345	contig_44.45	NAD dependent epimerase/dehydratase family.	0.508454	828	COG0451	pfam13460	NA	NA	Others	116	90	63	225.477	199.262	150.637	89.6667	26.5016	191.792	37.9753	0.245856
2265147242	contig_201.202	hypothetical protein	0.498874	888	COG1082	NA	NA	NA	Hypothetical protein	84	86	110	152.244	177.541	245.245	93.3333	14.4684	191.677	48.0847	0.245708
2265143602	contig_9.10	L-alanine-DL-glutamate epimerase and related enzymes of enolase superfamily	0.537225	1182	COG4948	pfam13378, pfam01188	NA	NA	Others	148	138	95	201.52	214.03	159.121	127	28.1603	191.557	28.7787	0.245554
2265144155	contig_17.18	Glutathionylspermidine synthase	0.501769	1413	COG0754	pfam03738	NA	NA	Others	208	121	129	236.917	156.984	180.746	152.667	48.0867	191.549	41.0466	0.245544
2265145353	contig_44.45	hypothetical protein	0.498299	588	NA	NA	NA	NA	Hypothetical protein	102	47	44	279.188	146.532	148.148	64.3333	32.6548	191.289	76.1268	0.245211
2265143730	contig_10.11	Sugar phosphate isomerases/epimerases	0.534826	804	COG1082	pfam01261	NA	NA	Others	65	93	94	130.116	212.051	231.468	84	16.4621	191.212	53.7938	0.245112
2265143565	contig_8.9	hypothetical protein	0.470833	240	NA	NA	NA	NA	Hypothetical protein	5	21	46	33.53	160.406	379.461	24	20.664	191.132	175	0.24501
2265145720	contig_54.55	Malate/L-lactate dehydrogenases	0.556219	1005	COG2055	pfam02615	NA	NA	Others	72	116	125	115.303	211.595	246.243	104.333	28.3608	191.047	67.8453	0.244901
2265146332	contig_79.80	3-hydroxyisobutyrate dehydrogenase and related beta-hydroxyacid dehydrogenases	0.51694	915	COG2084	pfam03446	NA	NA	Others	98	79	112	172.377	158.278	242.335	96.3333	16.563	190.997	45.0162	0.244836
2265146823	contig_123.124	hypothetical protein	0.455426	516	NA	pfam04390	NA	NA	Hypothetical protein	72	44	50	224.573	156.321	191.841	55.3333	14.7422	190.911	34.1355	0.244727
2265146512	contig_91.92	Acetyl-CoA carboxylase alpha subunit	0.536013	597	COG0825	pfam01039	NA	NA	Others	68	64	58	183.32	196.525	192.342	63.3333	5.03322	190.729	6.74909	0.244493
2265145276	contig_41.42	ABC-type dipeptide/oligopeptide/nickel transport systems, permease components	0.496183	786	COG0601	pfam00528	K02033	NA	Membrane transport	119	62	73	243.668	144.605	183.874	84.6667	30.2379	190.716	49.8848	0.244476
2265144347	contig_20.21	Obg family GTPase CgtA	0.527907	1290	COG0536	pfam09269, pfam01926, pfam01018	K03979	NA	Others	111	141	152	138.487	200.375	233.278	134.667	21.2211	190.713	48.1287	0.244473
2265144856	contig_31.32	Predicted HD phosphohydrolase	0.49	600	COG4341	NA	NA	NA	phyH-domain containing proteins	139	22	40	372.853	67.2179	131.986	67	63	190.686	161.051	0.244438
2265144898	contig_32.33	hypothetical protein	0.507874	762	NA	pfam14100	NA	NA	Hypothetical protein	116	43	86	245.006	103.449	223.441	81.6667	36.6924	190.632	76.2688	0.244369
2265146306	contig_77.78	Protein involved in biosynthesis of mitomycin antibiotics/polyketide fumonisin	0.5	726	COG5285	pfam05721	NA	NA	phyH-domain containing proteins	106	61	67	234.987	154.03	182.708	78	24.4336	190.575	41.0475	0.244296
2265147156	contig_177.178	Peroxiredoxin	0.442623	549	COG1225	pfam00578	NA	NA	Cell redox homeostasis	99	40	41	290.226	133.568	147.853	60	33.7787	190.549	86.6181	0.244262
2265145111	contig_38.39	hypothetical protein	0.465347	606	NA	NA	NA	NA	Hypothetical protein	72	76	46	191.22	229.908	150.281	64.6667	16.2891	190.47	39.8186	0.244161
2265145102	contig_38.39	Uncharacterized conserved protein	0.451247	441	COG1912	pfam01887	NA	NA	Others	24	58	54	87.5884	241.103	242.424	45.3333	18.5831	190.372	89.0154	0.244035
2265147032	contig_152.153	ABC-type multidrug transport system, ATPase and permease components	0.485099	1812	COG1132	pfam00005, pfam00664	K06147	NA	Membrane transport	172	219	180	152.772	221.564	196.668	190.333	25.1462	190.335	34.8304	0.243988
2265144454	contig_23.24	Uncharacterised protein family (UPF0153).	0.507018	570	NA	pfam03692	NA	NA	Others	18	61	93	50.8243	196.186	323.019	57.3333	37.6342	190.01	136.202	0.243571
2265143678	contig_9.10	hypothetical protein	0.517388	1179	NA	NA	NA	NA	Hypothetical protein	124	115	132	169.271	178.812	221.656	123.667	8.5049	189.913	27.9013	0.243447
2265144314	contig_20.21	Gluconolactonase	0.524294	885	COG3386	pfam08450	K01053	EC:3.1.1.17	Central metabolism	123	86	75	223.685	178.143	167.779	94.6667	25.1462	189.869	29.7402	0.24339
2265146492	contig_90.91	Permeases of the major facilitator superfamily	0.488231	1317	COG2270	pfam11700	K06902	NA	Others	255	41	133	311.622	57.0704	199.934	143	107.35	189.542	127.594	0.242972
2265143738	contig_10.11	Uncharacterized conserved protein	0.488636	3168	COG1615	pfam03699	K09118	NA	Others	489	233	296	248.426	134.829	184.981	339.333	133.388	189.412	56.9281	0.242805
2265143862	contig_12.13	hypothetical protein	0.47	300	NA	NA	NA	NA	Hypothetical protein	50	21	26	268.24	128.325	171.582	32.3333	15.5027	189.382	71.6356	0.242767
2265143989	contig_14.15	ABC-type multidrug transport system, ATPase component	0.506122	735	COG1131	pfam00005	K01990	NA	Membrane transport	55	82	90	120.434	204.522	242.424	75.6667	18.3394	189.127	62.435	0.242439
2265145972	contig_64.65	hypothetical protein	0.492009	876	NA	pfam13385	NA	NA	Hypothetical protein	86	80	107	158.004	167.417	241.824	91	14.1774	189.082	45.9181	0.242381
2265144855	contig_31.32	Predicted hydrolase of the alpha/beta-hydrolase fold	0.517699	678	COG3571	pfam12695	K07020	NA	Others	62	83	67	147.176	224.42	195.643	70.6667	10.9697	189.08	39.0382	0.242379
2265145930	contig_63.64	Ornithine carbamoyltransferase	0.503727	939	COG0078	pfam02729, pfam00185	K00611	EC:2.1.3.3	Others	123	109	68	210.821	212.801	143.372	100	28.5832	188.998	39.5259	0.242274
2265144662	contig_27.28	Domain of unknown function (DUF309).	0.469907	432	NA	pfam03745	NA	NA	Others	36	48	50	134.12	203.69	229.143	44.6667	7.57188	188.984	49.1889	0.242257
2265144659	contig_27.28	MoxR-like ATPases	0.498039	1020	COG0714	pfam07726	K03924	EC:3.6.3.-	Others	138	85	101	217.747	152.768	196.038	108	27.1846	188.851	33.0806	0.242086
2265143167	contig_4.5	Arylsulfatase A and related enzymes	0.507032	1422	COG3119	pfam00884	NA	NA	Others	89	183	165	100.731	235.92	229.723	145.667	49.8932	188.791	76.3252	0.242009
2265143121	contig_4.5	hypothetical protein	0.505208	576	NA	NA	NA	NA	Hypothetical protein	90	61	35	251.475	194.142	120.3	62	27.5136	188.639	65.7603	0.241814
2265142850	contig_2.3	hypothetical protein	0.469027	339	NA	NA	NA	NA	Hypothetical protein	25	20	58	118.69	108.154	338.726	34.3333	20.6478	188.523	130.186	0.241666
2265146585	contig_98.99	Protein involved in biosynthesis of mitomycin antibiotics/polyketide fumonisin	0.537801	1746	COG5285	pfam05721	NA	NA	phyH-domain containing proteins	133	224	183	122.597	235.189	207.504	180	45.5741	188.43	58.6692	0.241546
2265146936	contig_138.139	Uncharacterized proteins of the AP superfamily	0.505587	1074	COG1524	pfam01663	NA	NA	Others	133	101	105	199.307	172.397	193.555	113	17.4356	188.42	14.1707	0.241533
2265146800	contig_121.122	Uncharacterized protein conserved in bacteria	0.509434	636	COG3828	pfam06283	K09992	NA	Others	77	56	67	194.853	161.415	208.563	66.6667	10.504	188.277	24.2522	0.24135
2265144895	contig_32.33	ABC-type transport system involved in cytochrome c biogenesis, permease component	0.488201	678	COG0755	pfam01578	K02195	NA	Membrane transport	132	46	43	313.342	124.377	125.562	73.6667	50.5404	187.76	108.758	0.240688
2265146559	contig_94.95	ABC-type transport system involved in resistance to organic solvents, ATPase component	0.458974	780	COG1127	pfam00005	K02065	NA	Membrane transport	142	35	74	293	82.2596	187.827	83.6667	54.151	187.695	105.37	0.240604
2265147165	contig_179.180	Threonine dehydrogenase and related Zn-dependent dehydrogenases	0.505473	1005	COG1063	pfam00107	NA	NA	Others	94	143	77	150.534	260.845	151.686	104.667	34.2685	187.689	63.3583	0.240595
2265144642	contig_27.28	Arylsulfatase A and related enzymes	0.527441	1731	COG3119	pfam00884	K01135	EC:3.1.6.12	Others	344	112	107	319.842	118.614	122.379	187.667	135.412	186.945	115.108	0.239642
2265146356	contig_79.80	RNA polymerase sigma factor, sigma-70 family	0.479381	582	COG1595	pfam04542, pfam08281	K03088	NA	Genetic Information Processing	96	45	45	265.474	141.743	153.077	62	29.4449	186.765	68.3995	0.239411
2265146193	contig_72.73	Predicted N6-adenine-specific DNA methylase	0.523267	1053	COG0116	pfam01170	NA	NA	Others	69	70	177	105.462	121.866	332.786	105.333	62.0672	186.705	126.776	0.239334
2265144288	contig_19.20	aspartyl/glutamyl-tRNA(Asn/Gln) amidotransferase, C subunit	0.516517	333	COG0721	pfam02686	K02435	EC:6.3.5.7, EC:6.3.5.6	Genetic Information Processing	72	18	19	347.987	99.0927	112.961	36.3333	30.8923	186.68	139.867	0.239303
2265142617	contig_0.1	proton-translocating NADH-quinone oxidoreductase, chain N	0.503689	1491	COG1007	pfam00361	K00343	EC:1.6.5.3	Energy metabolism	172	131	160	185.663	161.067	212.453	154.333	21.0792	186.394	25.7006	0.238936
2265145175	contig_39.40	Predicted dehydrogenases and related proteins	0.528545	1086	COG0673	pfam01408	NA	NA	Others	233	51	70	345.303	86.0902	127.611	118	100.045	186.335	139.227	0.23886
2265144682	contig_28.29	1-acyl-sn-glycerol-3-phosphate acyltransferase	0.511521	651	COG0204	pfam01553	K00655	EC:2.3.1.51	Others	91	43	70	224.975	121.088	212.881	68	24.0624	186.315	56.8108	0.238834
2265144944	contig_34.35	TIGR00299 family protein	0.533639	1308	COG1641	pfam01969	K09121	NA	Others	140	170	98	172.264	238.262	148.333	136	36.1663	186.286	46.5753	0.238798
2265146464	contig_88.89	hypothetical protein	0.434599	711	NA	NA	NA	NA	Hypothetical protein	115	38	72	260.317	97.9777	200.485	75	38.5876	186.26	82.0992	0.238764
2265145655	contig_51.52	anti-anti-sigma factor	0.433048	351	COG1366	pfam01740	NA	NA	Genetic Information Processing	56	21	34	256.776	109.679	191.775	37	17.6918	186.077	73.7138	0.23853
2265144674	contig_27.28	Protein involved in biosynthesis of mitomycin antibiotics/polyketide fumonisin	0.512077	828	COG5285	pfam05721	NA	NA	phyH-domain containing proteins	17	141	89	33.044	312.178	212.804	82.3333	62.2682	186.009	141.483	0.238442
2265144398	contig_21.22	Uncharacterized metal-binding protein	0.506114	1881	COG3894	pfam00111	NA	NA	Others	315	135	149	269.523	131.57	156.826	199.667	100.127	185.973	73.45	0.238396
2265144248	contig_19.20	UDP-N-acetylmuramate--alanine ligase	0.498316	1188	COG0773	pfam08245, pfam02875	K01924	EC:6.3.2.8	Others	65	139	153	88.0585	214.492	254.973	119	47.2864	185.841	87.0678	0.238228
2265143178	contig_4.5	Holliday junction resolvasome, DNA-binding subunit	0.452261	597	COG0632	pfam01330, pfam07499	K03550	EC:3.6.4.12	Genetic Information Processing	96	26	66	258.804	79.8385	218.872	62.6667	35.1188	185.838	93.9446	0.238223
2265146605	contig_101.102	Predicted metal-sulfur cluster biosynthetic enzyme	0.446667	300	COG2151	pfam01883	NA	NA	Others	91	8	3	488.196	48.8857	19.7979	34	49.4267	185.627	262.436	0.237952
2265145129	contig_38.39	Dehydrogenases with different specificities (related to short-chain alcohol dehydrogenases)	0.517647	765	COG1028	pfam00106	NA	NA	Others	65	90	79	136.75	215.672	204.449	78	12.53	185.624	42.6966	0.237949
2265146661	contig_105.106	Peroxiredoxin	0.483333	360	COG1225	pfam00578	NA	NA	Cell redox homeostasis	73	15	28	326.358	76.3839	153.984	38.6667	30.4357	185.575	127.946	0.237887
2265146021	contig_66.67	ribose-phosphate pyrophosphokinase	0.497992	996	COG0462	pfam13793, pfam00156	K00948	EC:2.7.6.1	Others	60	121	119	96.9541	222.71	236.542	100	34.6554	185.402	76.9096	0.237664
2265143903	contig_13.14	ABC-type multidrug transport system, ATPase component	0.492754	759	COG1131	pfam00005	K01990	NA	Membrane transport	132	42	67	279.902	101.443	174.764	80.3333	46.4579	185.37	89.7012	0.237623
2265143541	contig_8.9	hypothetical protein	0.497942	243	NA	pfam13453	NA	NA	Hypothetical protein	7	33	32	46.3624	248.955	260.714	24	14.7309	185.344	120.505	0.23759
2265145164	contig_39.40	Mn2+ and Fe2+ transporters of the NRAMP family	0.518072	1494	COG1914	NA	NA	NA	Others	49	203	191	52.7861	249.091	253.106	147.667	85.6582	184.995	114.513	0.237142
2265146463	contig_88.89	hypothetical protein	0.493656	867	NA	pfam12730	NA	NA	Hypothetical protein	119	67	84	220.903	141.667	191.814	90	26.5141	184.795	40.0817	0.236886
2265143363	contig_7.8	hypothetical protein	0.481622	789	NA	pfam13385	NA	NA	Hypothetical protein	134	41	74	273.339	95.2621	185.684	83	47.1487	184.762	89.0422	0.236844
2265145702	contig_53.54	Predicted dehydrogenases and related proteins	0.482548	1146	COG0673	pfam01408	NA	NA	Others	39	229	77	54.7714	366.323	133.023	115	100.539	184.706	162.078	0.236772
2265144442	contig_22.23	hypothetical protein	0.404762	210	NA	NA	NA	NA	Hypothetical protein	2	39	21	15.328	340.454	197.979	20.6667	18.5023	184.587	162.976	0.23662
2265142731	contig_0.1	Uncharacterized conserved protein	0.45098	612	COG2353	pfam04264	NA	NA	Others	95	30	66	249.831	89.8634	213.507	63.6667	32.5628	184.401	83.8618	0.236381
2265142696	contig_0.1	DNA uptake lipoprotein	0.505246	1239	COG4105	pfam13174, pfam13414	NA	NA	ELP	175	83	127	227.322	122.806	202.933	128.333	46.0145	184.354	54.6788	0.23632
2265146664	contig_105.106	GTP cyclohydrolase II/3,4-dihydroxy-2-butanone 4-phosphate synthase	0.536091	1233	COG0108	pfam00925, pfam00926	K14652	EC:4.1.99.12, EC:3.5.4.25	Metabolism of cofactors and vitamins	139	103	136	181.437	153.14	218.371	126	19.975	184.316	32.7111	0.236272
2265146265	contig_75.76	Indolepyruvate ferredoxin oxidoreductase, alpha and beta subunits	0.486531	3675	COG4231	pfam02775, pfam01558	K04090	EC:1.2.7.8	Others	568	249	334	248.751	124.21	179.932	383.667	165.198	184.298	62.3854	0.236249
2265142735	contig_0.1	hypothetical protein	0.504615	975	NA	pfam13768	NA	NA	Hypothetical protein	134	50	117	221.195	94.011	237.575	100.333	44.411	184.26	78.5861	0.236201
2265145303	contig_43.44	Mannose-6-phosphate isomerase	0.51634	306	COG0662	pfam07883	NA	NA	Others	35	42	18	184.086	251.618	116.458	31.6667	12.3423	184.054	67.5796	0.235936
2265142860	contig_2.3	Uncharacterized protein conserved in cyanobacteria	0.514541	894	COG4636	pfam05685	NA	NA	Others	186	36	64	334.849	73.8207	141.73	95.3333	79.758	183.467	135.427	0.235184
2265144077	contig_15.16	6-phosphogluconate dehydrogenase, decarboxylating	0.532104	1464	COG0362	pfam00393, pfam03446	K00033	EC:1.1.1.44	Others	148	140	156	162.703	175.307	210.962	148	8	182.991	25.0301	0.234573
2265146245	contig_74.75	Uncharacterized conserved protein	0.450216	231	COG1598	pfam03681	NA	NA	Others	6	25	36	41.8036	198.4	308.539	22.3333	15.1767	182.914	134.04	0.234475
2265146394	contig_82.83	Predicted pyridoxal phosphate-dependent enzyme apparently involved in regulation of cell wall biogenesis	0.520938	1194	COG0399	pfam01041	NA	NA	Others	144	143	81	194.103	219.556	134.308	122.667	36.0879	182.655	43.7618	0.234144
2265145792	contig_56.57	argininosuccinate lyase	0.510582	1512	COG0165	pfam00206	K01755	EC:4.3.2.1	Others	130	180	146	138.378	218.24	191.171	152	25.5343	182.596	40.6157	0.234067
2265144968	contig_35.36	Beta-lactamase class A	0.436346	1029	COG2367	pfam13354	NA	NA	Others	202	62	63	315.944	110.456	121.212	109	80.5419	182.537	115.659	0.233992
2265142802	contig_1.2	Beta-lactamase class C and other penicillin binding proteins	0.473118	1209	COG1680	pfam00144	NA	NA	Others	178	88	108	236.956	133.435	176.855	124.667	47.2582	182.415	51.9841	0.233836
2265146459	contig_87.88	Predicted dehydrogenases and related proteins	0.507576	1188	COG0673	pfam02894, pfam01408	NA	NA	Others	32	187	129	43.3519	288.561	214.978	116	78.3135	182.297	125.829	0.233684
2265144818	contig_31.32	Carbonic anhydrase	0.49033	879	COG3338	pfam00194	K01674	EC:4.2.1.1	Nitrogen metabolism	40	159	63	73.2395	331.605	141.897	87.3333	63.1216	182.247	133.826	0.23362
2265142620	contig_0.1	Highly conserved protein containing a thioredoxin domain	0.517442	2064	COG1331	pfam03190	K06888	NA	Others	211	237	179	164.531	210.5	171.697	209	29.0517	182.243	24.7325	0.233614
2265146418	contig_83.84	hypothetical protein	0.45614	627	NA	NA	NA	NA	Hypothetical protein	65	66	59	166.848	192.97	186.296	63.3333	3.78594	182.038	13.5718	0.233352
2265143330	contig_6.7	succinyl-CoA synthetase, beta subunit	0.507173	1185	COG0045	pfam08442, pfam00549	K01903	EC:6.2.1.5	Central metabolism	110	102	143	149.399	157.796	238.912	118.333	21.7332	182.036	49.4349	0.233349
2265143246	contig_5.6	hypothetical protein	0.460784	306	NA	NA	NA	NA	Hypothetical protein	31	38	24	163.048	227.654	155.278	31	7	181.993	39.7338	0.233295
2265143143	contig_4.5	Sugar phosphate isomerases/epimerases	0.489501	762	COG1082	pfam01261	K03335	EC:4.2.1.44	Others	70	92	68	147.849	221.333	176.675	76.6667	13.3167	181.952	37.0253	0.233242
2265146865	contig_128.129	Domain of unknown function DUF1828.	0.425856	789	NA	pfam08861	NA	NA	Others	33	153	49	67.3149	355.49	122.953	78.3333	65.1562	181.919	152.869	0.2332
2265143122	contig_4.5	signal recognition particle-docking protein FtsY	0.496988	996	COG0552	pfam02881, pfam00448	K03110	NA	Membrane transport	141	55	109	227.842	101.232	216.664	101.667	43.4665	181.913	70.0949	0.233191
2265146326	contig_78.79	Predicted phosphohydrolases	0.495238	945	COG1409	pfam00149	NA	NA	Others	60	99	120	102.187	192.051	251.402	93	30.4467	181.88	75.1261	0.23315
2265146006	contig_66.67	Threonine dehydrogenase and related Zn-dependent dehydrogenases	0.526941	1095	COG1063	pfam00107	NA	NA	Others	100	115	114	146.981	192.529	206.116	109.667	8.3865	181.875	30.9737	0.233143
2265146424	contig_83.84	Predicted spermidine synthase with an N-terminal membrane domain	0.518344	3189	COG4262	pfam13414, pfam01564, pfam13424	K00797	EC:2.5.1.16	ELP	492	231	265	248.305	132.792	164.517	329.333	141.896	181.871	59.6798	0.233138
2265144006	contig_14.15	hypothetical protein	0.521407	654	NA	NA	NA	NA	Hypothetical protein	44	49	99	108.28	137.351	299.694	64	30.4138	181.775	103.15	0.233015
2265143650	contig_9.10	DNA modification methylase	0.431099	1074	COG0863	pfam01555	NA	NA	Genetic Information Processing	169	52	110	253.254	88.759	202.772	110.333	58.5007	181.595	84.2675	0.232784
2265144542	contig_24.25	Uncharacterized protein conserved in bacteria	0.494287	2013	COG1729	pfam13525	NA	NA	Others	245	162	204	195.883	147.531	200.635	203.667	41.501	181.35	29.3838	0.23247
2265144388	contig_21.22	Threonine dehydrogenase and related Zn-dependent dehydrogenases	0.52648	963	COG1063	pfam08240, pfam00107	NA	NA	Others	181	48	73	302.501	91.3752	150.078	100.667	70.6847	181.318	108.975	0.232429
2265145477	contig_47.48	Predicted O-methyltransferase	0.527166	681	COG4122	pfam01596	NA	NA	Others	101	55	54	238.698	148.057	156.988	70	26.8514	181.248	49.9533	0.232339
2265143372	contig_7.8	ATPases involved in chromosome partitioning	0.529167	960	COG0489	pfam10609, pfam13614	K03593	NA	Others	185	51	66	310.152	97.3895	136.111	100.667	73.4189	181.217	113.327	0.2323
2265146565	contig_95.96	Permeases	0.504195	1311	COG2252	pfam00860	K06901	NA	Others	54	127	198	66.2926	177.588	299.008	126.333	72.0023	180.963	116.394	0.231974
2265143238	contig_5.6	Thiamine pyrophosphate-requiring enzymes [acetolactate synthase, pyruvate dehydrogenase (cytochrome), glyoxylate carboligase, phosphonopyruvate decarboxylase]	0.513462	1560	COG0028	pfam02776, pfam02775, pfam00205	K01652	EC:2.2.1.6	Metabolism of cofactors and vitamins	140	181	146	144.437	212.7	185.288	155.667	22.1435	180.808	34.3514	0.231776
2265144114	contig_16.17	Uncharacterized protein conserved in cyanobacteria	0.47619	672	COG4636	pfam05685	NA	NA	Others	54	94	53	129.33	256.432	156.144	67	23.388	180.635	66.9968	0.231554
2265146460	contig_87.88	Arabinose efflux permease	0.520881	1317	COG2814	pfam07690	NA	NA	Others	190	96	117	232.189	133.628	175.881	134.333	49.339	180.566	49.4471	0.231466
2265146144	contig_70.71	FAD/FMN-containing dehydrogenases	0.508001	2937	COG0277	pfam02754, pfam02913, pfam13534, pfam01565	K06911	NA	Others	371	180	335	203.303	112.352	225.819	295.333	101.491	180.492	60.0747	0.23137
2265144431	contig_22.23	Membrane-bound serine protease (ClpP class)	0.47412	483	COG1030	pfam01957	NA	NA	Others	70	29	48	233.252	110.069	196.75	49	20.5183	180.023	63.272	0.23077
2265143021	contig_3.4	hypothetical protein	0.567751	738	NA	NA	NA	NA	Hypothetical protein	92	48	82	200.635	119.233	219.977	74	23.0651	179.948	53.4627	0.230673
2265142875	contig_3.4	hypothetical protein	0.441558	231	NA	NA	NA	NA	Hypothetical protein	8	21	37	55.7381	166.656	317.11	22	14.5258	179.835	131.183	0.230528
2265143210	contig_5.6	hypothetical protein	0.539945	1089	NA	pfam13088	NA	NA	Hypothetical protein	108	82	133	159.614	138.038	241.793	107.667	25.5016	179.815	54.748	0.230502
2265143396	contig_7.8	hypothetical protein	0.558935	1578	NA	NA	NA	NA	Hypothetical protein	125	225	120	127.49	261.39	150.555	156.667	59.2312	179.812	71.5838	0.230498
2265143041	contig_3.4	Arylsulfatase A and related enzymes	0.538012	1368	COG3119	pfam00884	NA	NA	Others	194	113	110	228.239	151.428	159.194	139	47.655	179.62	42.2837	0.230253
2265144185	contig_17.18	cAMP-binding proteins - catabolite gene activator and regulatory subunit of cAMP-dependent protein kinases	0.491614	954	COG0664	pfam00027, pfam13545	NA	NA	Others	169	52	74	285.11	99.9236	153.569	98.3333	62.1798	179.534	95.2846	0.230143
2265143045	contig_3.4	hypothetical protein	0.524691	648	NA	NA	NA	NA	Hypothetical protein	15	67	102	37.2555	189.545	311.634	61.3333	43.7759	179.478	137.466	0.230071
2265143351	contig_6.7	DNA-directed RNA polymerase, beta'' subunit, predominant form	0.497228	6132	COG0086	pfam04983, pfam04997, pfam00623, pfam04998	NA	NA	Genetic Information Processing	1073	404	416	281.625	120.779	134.311	631	382.83	178.905	89.2152	0.229336
2265143741	contig_10.11	Lipoprotein NlpI, contains TPR repeats	0.498765	405	COG4785	pfam13414	NA	NA	ELP	80	18	28	317.914	81.4762	136.875	42	33.2866	178.755	123.657	0.229143
2265142629	contig_0.1	hypothetical protein	0.428205	390	NA	pfam14213	NA	NA	Hypothetical protein	78	25	19	321.888	117.514	96.4515	40.6667	32.4705	178.618	124.522	0.228968
2265147311	contig_233.234	Arylsulfatase A and related enzymes	0.534231	891	COG3119	pfam00884	NA	NA	Others	88	90	86	158.957	185.173	191.091	88	2	178.407	17.1023	0.228698
2265145657	contig_51.52	Domain of unknown function (DUF1854).	0.512281	570	NA	pfam08909	NA	NA	Others	53	42	72	149.649	135.079	250.079	55.6667	15.1767	178.269	62.6146	0.228521
2265145582	contig_49.50	ATP sulphurylase	0.5425	1200	COG2046	pfam14306, pfam01747	K00958	EC:2.7.7.4	Sulfur metabolism	120	115	120	160.944	175.683	197.979	118.333	2.88675	178.202	18.6459	0.228435
2265143474	contig_7.8	hypothetical protein	0.5316	1962	NA	NA	NA	NA	Hypothetical protein	231	164	190	189.49	153.235	191.723	195	33.7787	178.15	21.6055	0.228368
2265143533	contig_8.9	Predicted metal-dependent phosphoesterases (PHP family)	0.475238	1050	COG0613	NA	K07053	NA	Others	89	121	99	136.419	211.256	186.666	103	16.3707	178.114	38.1446	0.228322
2265144945	contig_34.35	RNA polymerase sigma factor, sigma-70 family	0.480734	1635	COG0568	pfam04539, pfam04545, pfam04542	K03086	NA	Genetic Information Processing	305	90	110	300.232	100.911	133.197	168.333	118.779	178.113	106.983	0.228321
2265146108	contig_69.70	Beta-fructosidases (levanase/invertase)	0.498886	1347	COG1621	pfam08244, pfam00251	K01212	EC:3.2.1.65	Others	215	98	98	256.889	133.374	144.038	137	67.55	178.1	68.4407	0.228305
2265145485	contig_47.48	hypothetical protein	0.550366	1092	NA	NA	NA	NA	Hypothetical protein	65	124	127	95.7999	208.167	230.251	105.333	34.9619	178.073	72.1008	0.228269
2265145815	contig_57.58	phosphoribosylformylglycinamidine synthase II	0.527326	2397	COG0046	pfam02769, pfam00586	K01952	EC:6.3.5.3	Others	340	178	204	228.289	136.134	168.493	240.667	87.0019	177.639	46.7535	0.227713
2265146787	contig_120.121	Predicted hydrolase of the metallo-beta-lactamase superfamily	0.506897	1740	COG0595	pfam00753, pfam07521	K12574	EC:3.1.-	Genetic Information Processing	149	175	185	137.82	184.375	210.495	169.667	18.5831	177.563	36.8136	0.227616
2265143554	contig_8.9	hypothetical protein	0.493651	630	NA	NA	NA	NA	Hypothetical protein	89	39	61	227.365	113.485	191.694	63	25.0599	177.515	58.2493	0.227554
2265146174	contig_71.72	Uncharacterized conserved protein (some members contain a von Willebrand factor type A (vWA) domain)	0.503425	876	COG1721	pfam01882	NA	NA	Others	97	71	91	178.214	148.582	205.664	86.3333	13.6137	177.487	28.5475	0.227518
2265145899	contig_61.62	hypothetical protein	0.527881	807	NA	NA	NA	NA	Hypothetical protein	46	86	100	91.7399	195.361	245.328	77.3333	28.0238	177.476	78.3403	0.227504
2265143682	contig_9.10	RNA polymerase sigma factor, sigma-70 family	0.476852	648	COG1595	pfam04542, pfam08281	K03088	NA	Genetic Information Processing	147	17	39	365.104	48.0936	119.154	67.6667	69.5797	177.451	166.351	0.227472
2265144249	contig_19.20	Cell division septal protein	0.423392	855	COG1589	NA	NA	NA	Others	67	66	114	126.12	141.511	263.973	82.3333	27.4287	177.201	75.5393	0.227152
2265143550	contig_8.9	PQQ enzyme repeat.	0.504744	1581	COG1520	pfam01011, pfam13360	NA	NA	ELP	176	131	160	179.166	151.898	200.359	155.667	22.8108	177.141	24.2936	0.227075
2265144093	contig_15.16	Response regulator with putative antiterminator output domain	0.489221	603	COG3707	pfam00072, pfam03861	K07183	NA	Others	112	34	39	298.934	103.365	128.046	61.6667	43.6616	176.782	106.504	0.226614
2265145258	contig_41.42	Predicted deacylase	0.511651	987	COG3608	pfam04952	K06987	NA	Others	133	52	108	216.875	96.5827	216.634	97.6667	41.4769	176.697	69.3812	0.226506
2265146446	contig_87.88	phosphate ABC transporter, permease protein PstA	0.484746	885	COG0581	pfam00528	K02038	NA	Membrane transport	118	44	100	214.592	91.1429	223.706	87.3333	38.5919	176.48	74.0445	0.226227
2265146510	contig_91.92	Arylsulfatase A and related enzymes	0.533608	1458	COG3119	pfam00884	NA	NA	Others	117	165	142	129.152	207.463	192.819	141.333	24.0069	176.478	41.6341	0.226225
2265143635	contig_9.10	hypothetical protein	0.479693	1305	NA	NA	NA	NA	Hypothetical protein	109	90	177	134.428	126.429	268.524	125.333	45.742	176.46	79.8297	0.226202
2265146952	contig_141.142	Thiamine pyrophosphate-requiring enzymes [acetolactate synthase, pyruvate dehydrogenase (cytochrome), glyoxylate carboligase, phosphonopyruvate decarboxylase]	0.535168	1635	COG0028	pfam02776, pfam00205, pfam02775	K01652	EC:2.2.1.6	Metabolism of cofactors and vitamins	166	158	155	163.405	177.155	187.687	159.667	5.68624	176.082	12.1766	0.225717
2265147262	contig_210.211	Threonine dehydrogenase and related Zn-dependent dehydrogenases	0.511387	966	COG1063	pfam08240, pfam00107	NA	NA	Others	54	111	111	89.9686	210.649	227.492	92	32.909	176.036	75.0112	0.225659
2265145190	contig_40.41	hypothetical protein	0.427596	732	NA	NA	NA	NA	Hypothetical protein	9	163	37	19.7882	408.216	100.072	69.6667	82.0325	176.025	205.05	0.225644
2265143726	contig_10.11	hypothetical protein	0.512982	1425	NA	NA	NA	NA	Hypothetical protein	63	235	111	71.1541	302.32	154.216	136.333	88.7543	175.896	117.098	0.225479
2265144962	contig_35.36	UDP-N-acetylglucosamine 1-carboxyvinyltransferase	0.545024	1266	COG0766	pfam00275	K00790	EC:2.5.1.7	Others	172	101	104	218.66	146.252	162.637	125.667	40.1539	175.85	37.9692	0.225419
2265144900	contig_32.33	hypothetical protein	0.511254	933	NA	NA	NA	NA	Hypothetical protein	79	90	101	136.276	176.837	214.319	90	11	175.811	39.0314	0.225369
2265144043	contig_15.16	D-tyrosyl-tRNA(Tyr) deacylase	0.483444	453	COG1490	pfam02580	K07560	EC:3.1.-	Others	43	59	31	152.772	238.763	135.483	44.3333	14.0475	175.673	55.3175	0.225192
2265143693	contig_10.11	Predicted membrane protein	0.50995	402	COG5373	NA	NA	NA	Others	103	10	14	412.368	45.6023	68.9481	42.3333	52.5769	175.64	205.345	0.22515
2265145358	contig_44.45	phenylalanyl-tRNA synthetase, alpha subunit	0.523107	1017	COG0016	pfam02912, pfam01409	K01889	EC:6.1.1.20	Genetic Information Processing	133	92	77	210.477	165.836	149.896	100.667	28.9885	175.403	31.4032	0.224847
2265145714	contig_54.55	2-haloalkanoic acid dehalogenase, type II	0.51216	699	COG1011	pfam13419	K01560	EC:3.8.1.2	Others	80	50	74	184.199	131.131	209.592	68	15.8745	174.974	40.0356	0.224297
2265146970	contig_144.145	hypothetical protein	0.489524	525	COG1729	pfam07719, pfam13414	NA	NA	ELP	15	41	89	45.9839	143.165	335.622	48.3333	37.5411	174.924	147.408	0.224233
2265143235	contig_5.6	ABC-type antimicrobial peptide transport system, permease component	0.497175	1239	COG0577	pfam02687, pfam12704	K02004	NA	Membrane transport	166	102	99	215.631	150.918	158.192	122.333	37.8462	174.914	35.4492	0.22422
2265145198	contig_40.41	Uncharacterized protein related to plant photosystem II stability/assembly factor	0.50838	1074	COG4447	NA	NA	NA	Others	88	98	122	131.872	167.277	224.893	102.667	17.4738	174.68	46.9503	0.223921
2265144640	contig_27.28	hypothetical protein	0.470833	480	NA	pfam13385	NA	NA	Hypothetical protein	49	38	52	164.297	145.129	214.478	46.3333	7.37111	174.635	35.8113	0.223862
2265143569	contig_8.9	Protein involved in biosynthesis of mitomycin antibiotics/polyketide fumonisin	0.522075	906	COG5285	pfam05721	NA	NA	phyH-domain containing proteins	132	76	62	234.488	153.78	135.483	90	37.0405	174.583	52.6792	0.223796
2265146570	contig_95.96	Arylsulfatase A and related enzymes	0.534783	1380	COG3119	pfam00884	NA	NA	Others	220	92	101	256.577	122.214	144.898	137.667	71.4446	174.563	71.926	0.22377
2265143943	contig_13.14	threonine synthase	0.502028	1233	COG0498	pfam00291	K01733	EC:4.2.3.1	Metabolism of cofactors and vitamins	124	117	117	161.857	173.955	187.864	119.333	4.04145	174.559	13.0136	0.223764
2265143734	contig_10.11	Glutamine cyclotransferase	0.529791	621	COG3823	NA	NA	NA	Others	127	27	36	329.144	79.705	114.771	63.3333	55.3203	174.54	135.034	0.223741
2265142968	contig_3.4	Prenyltransferase, beta subunit	0.506317	1029	COG5029	pfam13249	NA	NA	Others	86	96	113	134.511	171.029	217.412	98.3333	13.6504	174.317	41.5482	0.223455
2265143480	contig_7.8	Predicted dehydrogenases and related proteins	0.519358	1059	COG0673	pfam02894, pfam01408	NA	NA	Others	128	59	121	194.531	102.134	226.209	102.667	37.9781	174.291	64.4662	0.223421
2265147176	contig_182.183	hypothetical protein	0.476636	321	NA	NA	NA	NA	Hypothetical protein	39	27	28	195.539	154.196	172.692	31.3333	6.65833	174.142	20.7099	0.223231
2265144541	contig_24.25	Trypsin-like serine proteases, typically periplasmic, contain C-terminal PDZ domain	0.464604	2133	COG0265	pfam13414, pfam13365, pfam00515	NA	NA	ELP	246	260	122	185.617	223.458	113.237	209.333	75.9561	174.104	56.0051	0.223182
2265146338	contig_79.80	Predicted oxidoreductases (related to aryl-alcohol dehydrogenases)	0.520624	897	COG0667	pfam00248	NA	NA	Others	96	89	76	172.248	181.891	167.742	87	10.1489	173.96	7.22831	0.222997
2265145663	contig_52.53	glycyl-tRNA synthetase, tetrameric type, beta subunit/glycyl-tRNA synthetase, tetrameric type, alpha subunit	0.527422	3045	COG0751	pfam05746, pfam02091, pfam02092	K14164	EC:6.1.1.14	Genetic Information Processing	417	200	277	220.406	120.408	180.1	298	110.014	173.638	50.311	0.222584
2265143028	contig_3.4	hypothetical protein	0.473333	300	NA	NA	NA	NA	Hypothetical protein	14	34	36	75.1071	207.764	237.575	28	12.1655	173.482	86.4894	0.222385
2265147188	contig_184.185	UDP-N-acetylmuramoylalanine--D-glutamate ligase	0.491154	1413	COG0771	pfam02875, pfam08245	K01925	EC:6.3.2.9	Others	101	91	205	115.041	118.063	287.231	132.333	63.1295	173.445	98.5534	0.222337
2265145117	contig_38.39	hypothetical protein	0.454545	627	NA	NA	NA	NA	Hypothetical protein	70	30	80	179.682	87.7136	252.605	60	26.4575	173.334	82.629	0.222194
2265143900	contig_13.14	Predicted dehydrogenases and related proteins	0.507843	1020	COG0673	pfam02894, pfam01408	NA	NA	Others	84	115	93	132.542	206.686	180.511	97.3333	15.9478	173.246	37.602	0.222082
2265147158	contig_177.178	Nucleoside-diphosphate-sugar epimerases	0.509744	975	COG0451	pfam01370	NA	NA	Others	161	57	72	265.764	107.173	146.2	96.6667	56.2168	173.045	82.6334	0.221825
2265142927	contig_3.4	hypothetical protein	0.459384	357	NA	NA	NA	NA	Hypothetical protein	64	20	23	288.527	102.701	127.55	35.6667	24.5832	172.926	100.881	0.221671
2265147178	contig_182.183	Nucleoside-diphosphate-sugar epimerases	0.53575	993	COG0451	pfam01370	NA	NA	Others	87	118	80	141.008	217.844	159.5	95	20.2237	172.784	40.1035	0.22149
2265144057	contig_15.16	Glycosyl transferases group 1.	0.495726	1755	NA	pfam00534	NA	NA	Others	312	83	129	286.122	86.699	145.523	174.667	121.138	172.782	102.468	0.221486
2265143043	contig_3.4	ribosomal-protein-alanine acetyltransferase	0.486708	489	COG0456	pfam00583	K03789	EC:2.3.1.128	Others	92	24	31	302.798	89.9737	125.508	49	37.4032	172.76	114.009	0.221459
2265144074	contig_15.16	hypothetical protein	0.472542	783	COG2834	NA	NA	NA	Hypothetical protein	53	85	83	108.94	199.008	209.863	73.6667	17.9258	172.604	55.4008	0.221259
2265146729	contig_111.112	Flagellar hook capping protein	0.532164	342	COG1843	pfam13860	NA	NA	Others	23	44	30	108.237	235.852	173.666	32.3333	10.6927	172.585	63.8144	0.221235
2265144725	contig_28.29	Predicted dehydrogenases and related proteins	0.553442	1104	COG0673	pfam01408, pfam02894	NA	NA	Others	177	84	67	258.035	139.484	120.151	109.333	59.2143	172.556	74.655	0.221198
2265143207	contig_5.6	Arylsulfatase A and related enzymes	0.516452	1398	COG3119	pfam00884	NA	NA	Others	188	114	107	216.434	149.49	151.529	136.333	44.8813	172.484	38.075	0.221105
2265145478	contig_47.48	Predicted dehydrogenases and related proteins	0.528549	1296	COG0673	pfam01408	NA	NA	Others	124	166	84	153.989	234.81	128.32	124.667	41.0041	172.373	55.5742	0.220963
2265143088	contig_4.5	hypothetical protein	0.481183	744	NA	NA	NA	NA	Hypothetical protein	149	30	45	322.32	73.9199	119.746	74.6667	64.81	171.995	132.186	0.220478
2265144862	contig_32.33	CRISPR-associated endoribonuclease Cas2	0.51087	276	COG1343	pfam09827	NA	NA	Genetic Information Processing	9	34	33	52.4817	225.831	236.715	25.3333	14.1539	171.676	103.368	0.220069
2265147045	contig_154.155	Type IIA topoisomerase (DNA gyrase/topo II, topoisomerase IV), B subunit	0.494949	198	COG0187	pfam00986	NA	NA	Genetic Information Processing	12	17	26	97.5417	157.397	259.973	18.3333	7.0946	171.637	82.1466	0.22002
2265145619	contig_51.52	Glutamate-1-semialdehyde aminotransferase	0.519071	1206	COG0001	pfam00202	K01845	EC:5.4.3.8	Metabolism of cofactors and vitamins	123	113	109	164.147	171.769	178.937	115	7.2111	171.617	7.39616	0.219994
2265143148	contig_4.5	Transketolase	0.497653	1917	COG0021	pfam02779, pfam02780, pfam00456	K00615	EC:2.2.1.1	Central metabolism	226	165	162	189.741	157.788	167.307	184.333	36.1156	171.612	16.4055	0.219987
2265144974	contig_35.36	Thioredoxin domain-containing protein	0.515152	231	COG3118	pfam00085	NA	NA	Others	14	32	19	97.5417	253.952	162.84	21.6667	9.29157	171.445	78.5592	0.219773
2265143422	contig_7.8	dihydroneopterin aldolase	0.481793	357	COG1539	pfam02152	K01633	EC:4.1.2.25	Metabolism of cofactors and vitamins	26	33	41	117.214	169.457	227.371	33.3333	7.50555	171.347	55.103	0.219648
2265144299	contig_19.20	Sugar phosphate isomerases/epimerases	0.529083	894	COG1082	pfam01261	K03335	EC:4.2.1.44	Others	155	40	69	279.041	82.023	152.803	88	59.808	171.289	99.8015	0.219573
2265142970	contig_3.4	Protein containing von Willebrand factor type A (vWA) domain	0.490956	1161	COG3552	pfam05762	K07161	NA	Others	102	118	109	141.398	186.322	185.872	109.667	8.02081	171.197	25.8081	0.219455
2265145165	contig_39.40	uroporphyrin-III C-methyltransferase	0.531762	1527	COG0007	pfam02602, pfam00590	K13542	EC:4.2.1.75, EC:2.1.1.107	Metabolism of cofactors and vitamins	101	95	226	106.453	114.051	293.015	140.667	73.9617	171.173	105.587	0.219424
2265144972	contig_35.36	Thioredoxin domain-containing protein	0.432432	222	COG3118	pfam00085	NA	NA	Others	11	19	31	79.7469	156.897	276.458	20.3333	10.0664	171.034	99.1145	0.219246
2265146648	contig_104.105	FOG: HEAT repeat	0.491373	1449	COG1413	pfam13646	NA	NA	Others	135	85	187	149.948	107.538	255.501	135.667	51.0033	170.996	76.194	0.219197
2265143371	contig_7.8	Selenocysteine synthase [seryl-tRNASer seleniumtransferase]	0.516712	1107	COG1921	pfam03841	K01042	EC:2.9.1.1	Genetic Information Processing	24	131	146	34.893	216.939	261.111	100.333	66.5307	170.981	119.907	0.219178
2265146423	contig_83.84	aspartyl-tRNA synthetase, bacterial type	0.530348	2010	COG0173	pfam00152, pfam02938, pfam01336	K01876	EC:6.1.1.12	Genetic Information Processing	194	202	176	155.339	184.233	173.355	190.667	13.3167	170.976	14.5936	0.219172
2265146289	contig_77.78	hypothetical protein	0.500259	1929	NA	NA	NA	NA	Hypothetical protein	128	235	178	106.795	223.331	182.687	180.333	53.5381	170.938	59.1496	0.219123
2265145407	contig_45.46	hypothetical protein	0.415301	183	NA	NA	NA	NA	Hypothetical protein	11	21	19	96.7422	210.369	205.552	17	5.2915	170.888	64.2572	0.219059
2265144306	contig_19.20	hypothetical protein	0.455197	558	NA	NA	NA	NA	Hypothetical protein	69	36	55	199.016	118.272	195.141	53.3333	16.563	170.81	45.5404	0.218959
2265144959	contig_35.36	uncharacterized domain HDIG	0.497041	1014	COG1713	pfam01966	NA	NA	Others	122	105	66	193.64	189.83	128.862	97.6667	28.7112	170.778	36.3496	0.218918
2265143546	contig_8.9	Fumarylacetoacetate (FAA) hydrolase family protein	0.489518	954	COG3970	pfam01557	NA	NA	Others	108	57	106	182.2	109.532	219.977	90.3333	28.8848	170.57	56.1338	0.218651
2265145453	contig_46.47	hypothetical protein	0.466667	225	NA	NA	NA	NA	Hypothetical protein	17	23	23	121.602	187.395	202.379	21	3.4641	170.459	42.9693	0.218509
2265143739	contig_10.11	Periplasmic component of the Tol biopolymer transport system	0.485975	3066	COG0823	pfam07676, pfam01103, pfam13485	NA	NA	Membrane transport	476	209	210	249.867	124.965	135.602	298.333	153.865	170.145	69.2462	0.218106
2265145203	contig_40.41	Predicted acetyltransferase	0.474074	945	COG3393	pfam08445	K06976	NA	Others	59	126	79	100.483	244.429	165.507	88	34.3948	170.14	72.0843	0.2181
2265144881	contig_32.33	DNA primase, catalytic core	0.483415	1839	COG0358	pfam13662, pfam01807, pfam08275	K02316	EC:2.7.7.-	Genetic Information Processing	269	121	143	235.421	120.619	153.948	177.667	79.8582	169.996	59.0592	0.217916
2265144535	contig_24.25	Nucleoside-diphosphate-sugar epimerases	0.50542	738	COG0451	pfam01370	NA	NA	Others	47	96	63	102.498	238.467	169.007	68.6667	24.9867	169.991	67.9897	0.217909
2265144950	contig_34.35	Sugar transferases involved in lipopolysaccharide synthesis	0.471212	660	COG2148	pfam02397	NA	NA	Others	67	49	70	163.382	136.102	209.978	62	11.3578	169.821	37.3564	0.217691
2265144471	contig_23.24	Uncharacterized protein conserved in cyanobacteria	0.490667	750	COG4636	pfam05685	NA	NA	Others	45	89	74	96.5663	217.541	195.34	69.3333	22.3681	169.816	64.3999	0.217685
2265143701	contig_10.11	Dehydrogenases with different specificities (related to short-chain alcohol dehydrogenases)	0.529271	837	COG1028	pfam00106	K03366	EC:1.1.1.4, EC:1.1.1.303	Others	72	100	64	138.446	219.022	151.382	78.6667	18.9033	169.617	43.2723	0.21743
2265145851	contig_59.60	UDP-glucose pyrophosphorylase	0.478646	1920	COG1210	pfam00483, pfam00288	NA	NA	Others	192	175	173	160.944	167.09	178.388	180	10.4403	168.807	8.84785	0.216392
2265144743	contig_28.29	hypothetical protein	0.515666	2298	NA	NA	NA	NA	Hypothetical protein	238	241	171	166.687	192.256	147.322	216.667	39.5769	168.755	22.5386	0.216325
2265145338	contig_44.45	chorismate synthase	0.549724	1086	COG0082	pfam01264	K01736	EC:4.2.3.5	Others	126	78	103	186.73	131.667	187.771	102.333	24.0069	168.723	32.0951	0.216283
2265145614	contig_50.51	ABC-type antimicrobial peptide transport system, permease component	0.4911	1236	COG0577	pfam02687, pfam12704	K02004	NA	Membrane transport	141	103	106	183.601	152.768	169.788	116.667	21.1266	168.719	15.4443	0.216279
2265143072	contig_4.5	hypothetical protein	0.491667	600	COG2204	NA	NA	NA	Hypothetical protein	49	61	57	131.437	186.377	188.08	55.6667	6.1101	168.632	32.2223	0.216167
2265146966	contig_143.144	Predicted dehydrogenases and related proteins	0.518962	1002	COG0673	pfam01408, pfam02894	NA	NA	Others	82	136	63	131.71	248.819	124.478	93.6667	37.8726	168.336	69.7945	0.215788
2265144954	contig_34.35	preprotein translocase, SecA subunit	0.516667	2820	COG0653	pfam07517, pfam07516, pfam02810, pfam01043	K03070	NA	Membrane transport	243	292	251	138.686	189.822	176.216	262	26.2869	168.241	26.4846	0.215666
2265146937	contig_138.139	Tfp pilus assembly protein PilF	0.498471	654	COG3063	pfam13414, pfam00515	NA	NA	ELP	63	48	71	155.038	134.548	214.932	60.6667	11.6762	168.172	41.7707	0.215578
2265147077	contig_161.162	Predicted dehydrogenases and related proteins	0.51607	1089	COG0673	pfam01408	NA	NA	Others	65	100	132	96.0638	168.339	239.975	99	33.5112	168.126	71.9559	0.215519
2265142719	contig_0.1	Bacterial pre-peptidase C-terminal domain.	0.498812	2526	NA	pfam04151	NA	NA	Others	224	227	251	142.721	164.743	196.725	234	14.7986	168.063	27.1547	0.215438
2265146389	contig_81.82	cysteine desulfurase NifS	0.550388	1161	COG1104	pfam00266	K04487	EC:2.8.1.7	Metabolism of cofactors and vitamins	118	131	78	163.578	206.848	133.009	109	27.6225	167.812	37.1012	0.215116
2265144613	contig_27.28	Spore coat assembly protein	0.487903	2232	COG5337	pfam08757, pfam12796	NA	NA	ELP	209	275	143	150.705	225.866	126.842	209	66	167.804	51.6796	0.215106
2265142862	contig_3.4	hypothetical protein	0.449351	1155	NA	NA	NA	NA	Hypothetical protein	50	113	148	69.6726	179.353	253.688	103.667	49.6622	167.571	92.5717	0.214807
2265143350	contig_6.7	DNA-directed RNA polymerase, beta subunit/140 kD subunit	0.497635	5709	COG0085	pfam04565, pfam04561, pfam04563, pfam00562, pfam04560	NA	NA	Genetic Information Processing	869	320	445	244.982	102.755	154.319	544.667	287.75	167.352	72.0035	0.214526
2265142803	contig_1.2	Beta-lactamase class C and other penicillin binding proteins	0.485889	1311	COG1680	pfam00144	NA	NA	Others	148	134	88	181.691	187.377	132.892	123.333	31.39	167.32	29.9504	0.214485
2265142707	contig_0.1	Protein involved in biosynthesis of mitomycin antibiotics/polyketide fumonisin	0.515258	852	COG5285	pfam05721	NA	NA	phyH-domain containing proteins	50	111	72	94.4506	238.834	167.307	77.6667	30.8923	166.864	72.1929	0.213901
2265143011	contig_3.4	Serine-pyruvate aminotransferase/archaeal aspartate aminotransferase	0.546154	1170	COG0075	pfam00266	K00830	EC:2.6.1.51, EC:2.6.1.44, EC:2.6.1.45	Energy metabolism	151	80	99	207.714	125.348	167.521	110	36.756	166.861	41.1869	0.213897
2265143675	contig_9.10	Protein involved in biosynthesis of mitomycin antibiotics/polyketide fumonisin	0.490268	822	COG5285	pfam05721	NA	NA	phyH-domain containing proteins	73	115	42	142.931	256.472	101.157	76.6667	36.6379	166.853	80.3731	0.213887
2265143134	contig_4.5	Nucleoside-diphosphate-sugar epimerases	0.513889	720	COG0451	pfam01370	NA	NA	Others	99	60	46	221.298	152.768	126.487	68.3333	27.4651	166.851	48.9492	0.213884
2265143058	contig_4.5	phosphomethylpyrimidine kinase	0.524904	783	COG0351	pfam08543	K00941	EC:2.7.1.49, EC:2.7.4.7	Metabolism of cofactors and vitamins	70	55	90	143.883	128.77	227.563	71.6667	17.5594	166.739	53.2144	0.21374
2265146102	contig_69.70	RNA polymerase sigma factor, sigma-70 family	0.488215	891	COG1595	pfam08281, pfam04542	NA	NA	Genetic Information Processing	258	9	7	466.032	18.5173	15.5539	91.3333	144.341	166.701	259.233	0.213692
2265144133	contig_17.18	Glycine/serine hydroxymethyltransferase	0.520581	1239	COG0112	pfam00464	K00600	EC:2.1.2.1	Metabolism of cofactors and vitamins	240	70	53	311.755	103.571	84.6885	121	103.407	166.672	126	0.213654
2265143415	contig_7.8	Flagellar biosynthesis/type III secretory pathway protein	0.461216	954	COG1317	NA	NA	NA	Others	154	72	49	259.804	138.356	101.688	91.6667	55.1936	166.616	82.76	0.213583
2265146449	contig_87.88	ABC-type phosphate transport system, ATPase component	0.456209	765	COG1117	pfam00005	K02036	EC:3.6.3.27	Membrane transport	87	49	77	183.034	117.422	199.273	71	19.6977	166.576	43.3368	0.213532
2265144054	contig_15.16	alpha-glucan phosphorylases	0.517747	2592	COG0058	pfam11897, pfam00343	K00688	EC:2.4.1.1	Others	349	159	223	216.703	112.454	170.33	243.667	96.6713	166.495	52.23	0.213428
2265145973	contig_64.65	Predicted dehydrogenases and related proteins	0.544643	1008	COG0673	pfam02894, pfam01408	NA	NA	Others	125	48	108	199.583	87.2959	212.121	93.6667	40.4516	166.333	68.7348	0.21322
2265144481	contig_23.24	3-carboxymuconate cyclase	0.510324	1017	COG2706	pfam10282	K07404	EC:3.1.1.31	Others	75	117	87	118.69	210.901	169.363	93	21.6333	166.318	46.1807	0.213201
2265142728	contig_0.1	hypothetical protein	0.451477	237	NA	NA	NA	NA	Hypothetical protein	47	7	15	319.171	54.1456	125.303	23	21.166	166.207	137.166	0.213058
2265145387	contig_45.46	Predicted amidohydrolase	0.509857	1116	COG3964	pfam13147	K01465	EC:3.5.2.3	Others	94	76	134	135.562	124.843	237.717	101.333	29.6873	166.041	62.3048	0.212845
2265146791	contig_120.121	3-isopropylmalate dehydratase, small subunit	0.499145	585	COG0066	pfam00694	K01704	EC:4.2.1.35, EC:4.2.1.33	Others	28	89	42	77.0329	278.899	142.139	53	31.9531	166.024	103.031	0.212824
2265142974	contig_3.4	hypothetical protein	0.443038	237	NA	NA	NA	NA	Hypothetical protein	8	39	17	54.327	301.668	142.011	21.3333	15.9478	166.002	125.404	0.212796
2265144897	contig_32.33	tRNA-N(6)-(isopentenyl)adenosine-37 thiotransferase enzyme MiaB	0.522222	1440	COG0621	pfam04055, pfam01938, pfam00919	K06168	NA	Others	134	147	117	149.767	187.141	160.858	132.667	15.0444	165.922	19.1944	0.212693
2265146784	contig_119.120	Arabinose efflux permease	0.504641	1185	COG2814	pfam07690	K08153	NA	Others	59	123	136	80.1323	190.283	227.217	106	41.2189	165.877	76.5192	0.212636
2265145155	contig_39.40	Predicted dehydrogenases and related proteins	0.543137	1020	COG0673	pfam01408	NA	NA	Others	61	111	104	96.2507	199.497	201.861	92	27.074	165.87	60.3034	0.212626
2265144815	contig_31.32	hypothetical protein	0.524922	1284	NA	NA	NA	NA	Hypothetical protein	170	102	90	213.088	145.629	138.771	120.667	43.1432	165.829	41.0704	0.212574
2265143709	contig_10.11	hypothetical protein	0.465608	756	NA	pfam13385	NA	NA	Hypothetical protein	28	80	93	59.6088	193.991	243.546	67	34.3948	165.715	95.1728	0.212428
2265144498	contig_23.24	Protein of unknown function (DUF1549)./Protein of unknown function (DUF1553).	0.469338	1647	NA	pfam07587, pfam07583	NA	NA	Others	246	87	133	240.39	96.8365	159.874	155.333	81.8189	165.7	71.9537	0.212409
2265145683	contig_53.54	Predicted dehydrogenases and related proteins	0.533149	1086	COG0673	pfam01408	NA	NA	Others	61	138	95	90.4012	232.95	173.186	98	38.5876	165.512	71.5835	0.212168
2265144890	contig_32.33	NAD+ synthetase	0.518836	2097	COG0171	pfam00795, pfam02540	K01950	EC:6.3.5.1	Metabolism of cofactors and vitamins	251	172	162	192.641	150.364	152.945	195	48.7545	165.317	23.6989	0.211918
2265147394	contig_279.280	hypothetical protein	0.545601	1239	NA	NA	NA	NA	Hypothetical protein	75	158	103	97.4236	233.775	164.583	112	42.2256	165.261	68.1785	0.211846
2265145388	contig_45.46	hypothetical protein	0.449153	354	NA	NA	NA	NA	Hypothetical protein	49	17	33	222.775	88.0357	184.557	33	16	165.123	69.4403	0.211669
2265144200	contig_18.19	prepilin-type N-terminal cleavage/methylation domain	0.525074	678	COG4970	NA	NA	NA	Others	79	37	71	187.53	100.043	207.324	62.3333	22.301	164.966	57.0892	0.211467
2265144923	contig_34.35	Restriction endonuclease S subunits	0.425926	1296	COG0732	pfam01420	K01154	EC:3.1.21.3	Genetic Information Processing	105	196	57	130.394	277.245	87.0743	119.333	70.5998	164.905	99.6719	0.211389
2265144415	contig_22.23	Shikimate kinase	0.473485	528	COG0703	pfam01202	K00891	EC:2.7.1.71	Others	58	44	44	176.794	152.768	164.983	48.6667	8.0829	164.848	12.0138	0.211317
2265144264	contig_19.20	Nucleoside-diphosphate-sugar epimerases	0.518229	768	COG0451	pfam01370	NA	NA	Others	72	77	62	150.885	183.799	159.827	70.3333	7.63763	164.837	17.0193	0.211302
2265144468	contig_23.24	hypothetical protein	0.528584	1137	NA	NA	NA	NA	Hypothetical protein	32	164	106	45.2964	264.421	184.572	100.667	66.1614	164.763	110.897	0.211208
2265144504	contig_24.25	K+ transport systems, NAD-binding component	0.473684	1026	COG0569	pfam07885, pfam02080, pfam02254	K10716	NA	Others	136	47	102	213.337	83.9776	196.822	95	44.911	164.712	70.404	0.211142
2265144338	contig_20.21	hypothetical protein	0.494624	1302	NA	NA	NA	NA	Hypothetical protein	96	152	106	118.668	214.016	161.181	118	29.8664	164.622	47.7668	0.211027
2265144289	contig_19.20	aspartyl/glutamyl-tRNA(Asn/Gln) amidotransferase, A subunit	0.524679	1479	COG0154	pfam01425	K02433	EC:6.3.5.6, EC:6.3.5.7	Genetic Information Processing	146	134	126	158.876	166.092	168.664	135.333	10.0664	164.544	5.07425	0.210927
2265146759	contig_116.117	hypothetical protein	0.509186	381	NA	NA	NA	NA	Hypothetical protein	34	23	46	143.624	110.666	239.03	34.3333	11.5036	164.44	66.6656	0.210794
2265146736	contig_112.113	Glutamate dehydrogenase/leucine dehydrogenase	0.515027	1464	COG0334	pfam02812, pfam00208	K00261	EC:1.4.1.3	Nitrogen metabolism	157	147	101	172.597	184.073	136.584	135	29.8664	164.418	24.7783	0.210765
2265144186	contig_17.18	Predicted aminopeptidases	0.54058	1380	COG2234	pfam04389	NA	NA	Others	177	114	94	206.428	151.439	134.856	128.333	43.3167	164.241	37.4641	0.210538
2265143689	contig_10.11	Predicted dehydrogenases and related proteins	0.524444	1125	COG0673	pfam01408	NA	NA	Others	108	97	102	154.506	158.064	179.501	102.333	5.50757	164.024	13.5215	0.21026
2265145189	contig_39.40	hypothetical protein	0.455446	1212	NA	NA	NA	NA	Hypothetical protein	149	81	105	197.86	122.517	171.517	111.667	34.4867	163.965	38.2351	0.210184
2265144356	contig_20.21	Coenzyme F420-dependent N5,N10-methylene tetrahydromethanopterin reductase and related flavin-dependent oxidoreductases	0.515504	1290	COG2141	pfam00296	NA	NA	Others	113	91	144	140.982	129.32	221	116	26.6271	163.767	49.9071	0.209931
2265146634	contig_102.103	potassium uptake protein, TrkH family	0.491368	1506	COG0168	pfam02386	K03498	NA	Others	100	144	159	106.868	175.287	209.022	134.333	30.6649	163.726	52.049	0.209878
2265146517	contig_92.93	Uncharacterized conserved small protein	0.438272	324	COG5606	pfam13744	NA	NA	Others	4	54	27	19.8696	305.536	164.983	28.3333	25.0267	163.463	142.839	0.209541
2265146365	contig_80.81	Uncharacterized protein conserved in bacteria	0.526031	1479	COG4102	pfam07394	NA	NA	Others	91	137	165	99.0256	169.811	220.87	131	37.3631	163.235	61.1875	0.209249
2265143322	contig_6.7	glutamine amidotransferase of anthranilate synthase or aminodeoxychorismate synthase	0.492908	564	COG0512	pfam00117	K01658	EC:4.1.3.27	Others	25	52	71	71.3403	169.02	249.229	49.3333	23.1157	163.196	89.0874	0.209199
2265147018	contig_150.151	Predicted dehydrogenases and related proteins	0.496872	1119	COG0673	pfam01408	NA	NA	Others	58	116	122	83.4204	190.038	215.849	98.6667	35.3459	163.103	70.2031	0.209079
2265143820	contig_11.12	hypothetical protein	0.5	612	NA	NA	NA	NA	Hypothetical protein	63	40	63	165.677	119.818	203.802	55.3333	13.2791	163.099	42.0515	0.209075
2265144183	contig_17.18	RecF/RecN/SMC N terminal domain.	0.395545	1302	COG3950	pfam13304	NA	NA	Others	204	97	65	252.17	136.576	98.8377	122	72.7942	162.528	79.8926	0.208342
2265144551	contig_24.25	Lysophospholipase L1 and related esterases	0.477987	636	COG2755	pfam13472	NA	NA	Others	89	37	50	225.22	106.649	155.644	58.6667	27.0617	162.505	59.5824	0.208312
2265143866	contig_12.13	Xaa-Pro aminopeptidase	0.51269	1182	COG0006	pfam00557	NA	NA	Others	160	70	96	217.86	108.566	160.795	108.667	46.3177	162.407	54.6646	0.208187
2265144497	contig_23.24	DNA modification methylase	0.394488	1161	COG0863	pfam01555	NA	NA	Genetic Information Processing	208	47	73	288.34	74.2128	124.483	109.333	86.4311	162.345	111.972	0.208108
2265146835	contig_125.126	DNA mismatch repair protein MutL	0.531847	1884	COG0323	pfam01119, pfam08676, pfam13589	K03572	NA	Genetic Information Processing	248	152	121	211.858	147.903	127.152	173.667	66.2143	162.304	44.1511	0.208056
2265146540	contig_93.94	Formate hydrogenlyase subunit 6/NADH:ubiquinone oxidoreductase 23 kD subunit (chain I)	0.454545	264	COG1143	pfam12838	NA	NA	Others	41	19	14	249.951	131.936	104.989	24.6667	14.3643	162.292	77.101	0.20804
2265145768	contig_55.56	hypothetical protein	0.480519	693	NA	NA	NA	NA	Hypothetical protein	117	24	53	271.723	63.4879	151.413	64.6667	47.585	162.208	104.537	0.207932
2265143288	contig_5.6	ABC-type antimicrobial peptide transport system, ATPase component	0.480226	708	COG1136	pfam00005	K09810	EC:3.6.3.-	Membrane transport	55	50	83	125.027	129.464	232.095	62.6667	17.7858	162.195	60.5752	0.207916
2265147055	contig_156.157	ABC-type cobalt transport system, permease component CbiQ and related transporters	0.536131	858	COG0619	pfam02361	K16785	NA	Membrane transport	35	106	84	65.6531	226.481	193.826	75	36.3456	161.987	85.0101	0.207649
2265146150	contig_70.71	ABC-type Fe3+ transport system, periplasmic component	0.495516	1338	COG1840	pfam13343	NA	NA	Membrane transport	194	102	76	233.356	139.752	112.455	124	62	161.854	63.409	0.207479
2265145971	contig_64.65	Beta/Gamma crystallin.	0.517563	1395	NA	pfam00030	NA	NA	Others	162	89	128	186.902	116.958	181.659	126.333	36.5285	161.84	38.9571	0.20746
2265144556	contig_24.25	Neuraminidase (sialidase)	0.544007	1068	COG4409	pfam13088	K01186	EC:3.2.1.18	Others	108	121	62	162.752	207.696	114.932	97	31	161.793	46.3893	0.207401
2265144146	contig_17.18	FOG: HEAT repeat	0.533997	603	COG1413	pfam13513, pfam13646	NA	NA	Others	90	33	44	240.215	100.325	144.463	55.6667	30.2379	161.667	71.5141	0.207239
2265145286	contig_41.42	Predicted acetamidase/formamidase	0.530945	921	COG2421	pfam03069	NA	NA	Others	66	95	84	115.334	189.094	180.568	81.6667	14.6401	161.665	40.3496	0.207237
2265147373	contig_269.270	Protein involved in biosynthesis of mitomycin antibiotics/polyketide fumonisin	0.491503	765	COG5285	pfam05721	NA	NA	phyH-domain containing proteins	72	83	52	151.476	198.898	134.574	69	15.7162	161.649	33.3466	0.207216
2265144492	contig_23.24	Alcohol dehydrogenase, class IV	0.522222	1170	COG1454	pfam00465	NA	NA	Others	222	41	68	305.38	64.2408	115.065	110.333	97.6439	161.562	127.116	0.207104
2265146690	contig_108.109	Nucleoside 2-deoxyribosyltransferase.	0.468627	1020	NA	pfam05014	K00939	EC:2.7.4.3	Others	100	92	83	157.788	165.349	161.101	91.6667	8.5049	161.413	3.78998	0.206913
2265144501	contig_24.25	Predicted phosphohydrolases	0.479351	678	COG1409	pfam00149	K03651	NA	Others	50	66	64	118.69	178.454	186.883	60	8.7178	161.343	37.1778	0.206823
2265143179	contig_4.5	crossover junction endodeoxyribonuclease RuvC	0.497207	537	COG0817	pfam02075	K01159	EC:3.1.22.4	Genetic Information Processing	53	38	53	158.846	129.725	195.399	48	8.66025	161.323	32.907	0.206798
2265144052	contig_15.16	glucose-1-phosphate adenylyltransferase	0.491106	1293	COG0448	pfam00483	K00975	EC:2.7.7.27	Others	167	86	100	207.87	121.931	153.116	117.667	43.2936	160.972	43.505	0.206348
2265143740	contig_10.11	hypothetical protein	0.479777	717	NA	NA	NA	NA	Hypothetical protein	59	58	73	132.436	148.293	201.569	63.3333	8.3865	160.766	36.2148	0.206084
2265144009	contig_14.15	Uncharacterized conserved protein	0.49742	969	COG1262	pfam03781	NA	NA	Others	93	48	116	154.466	90.8094	237.003	85.6667	34.5881	160.76	73.2998	0.206076
2265146544	contig_93.94	Uncharacterized conserved protein	0.551587	1260	COG3875	pfam09861	NA	NA	Others	164	100	81	209.482	145.493	127.272	115	43.4856	160.749	43.1761	0.206062
2265146788	contig_120.121	ABC-type branched-chain amino acid transport systems, periplasmic component	0.510009	1149	COG0683	pfam13458	K01999	NA	Membrane transport	38	177	85	53.2277	282.401	146.46	100	70.7036	160.696	115.248	0.205994
2265143690	contig_10.11	2-keto-4-pentenoate hydratase/2-oxohepta-3-ene-1,7-dioic acid hydratase (catechol pathway)	0.508834	849	COG0179	pfam01557	NA	NA	Others	103	55	72	195.256	118.759	167.898	76.6667	24.3379	160.638	38.7615	0.205919
2265144616	contig_27.28	Predicted integral membrane protein	0.480916	393	COG5652	pfam04892	NA	NA	Others	67	13	29	274.383	60.6407	146.092	36.3333	27.7369	160.372	107.584	0.205578
2265142710	contig_0.1	Arylsulfatase A and related enzymes	0.518519	1404	COG3119	pfam00884	NA	NA	Others	136	142	99	155.9	185.411	139.601	125.667	23.2881	160.304	23.2202	0.205491
2265146853	contig_127.128	hypothetical protein	0.492212	963	COG4552	pfam13527	NA	NA	Hypothetical protein	69	98	87	115.318	186.558	178.86	84.6667	14.6401	160.245	39.098	0.205416
2265145275	contig_41.42	ABC-type dipeptide transport system, periplasmic component	0.521984	1956	COG0747	pfam00496	K02035	NA	Membrane transport	206	143	175	169.501	134.023	177.129	174.667	31.5013	160.218	23.0034	0.205381
2265146146	contig_70.71	Protein involved in biosynthesis of mitomycin antibiotics/polyketide fumonisin	0.514286	840	COG5285	pfam05721	NA	NA	phyH-domain containing proteins	125	38	67	239.5	82.9311	157.912	76.6667	44.2982	160.114	78.3075	0.205248
2265146996	contig_147.148	Membrane protease subunits, stomatin/prohibitin homologs	0.497375	762	COG0330	pfam01145	NA	NA	Others	38	95	66	80.2607	228.55	171.478	66.3333	28.5015	160.096	74.7972	0.205226
2265145938	contig_63.64	Protein of unknown function (DUF1587)./Protein of unknown function (DUF1592)./Protein of unknown function (DUF1588)./Protein of unknown function (DUF1585)./Protein of unknown function (DUF1595).	0.509105	2526	NA	pfam07627, pfam07637, pfam07624, pfam07631, pfam07626	NA	NA	Others	333	139	213	212.171	100.878	166.942	228.333	97.9047	159.997	55.9706	0.205098
2265145410	contig_45.46	hypothetical protein	0.482094	363	NA	NA	NA	NA	Hypothetical protein	23	37	35	101.975	186.857	190.889	31.6667	7.57188	159.907	50.2108	0.204983
2265144149	contig_17.18	hypothetical protein	0.459459	444	NA	NA	NA	NA	Hypothetical protein	57	25	38	206.617	103.222	169.442	40	16.0935	159.76	52.3733	0.204794
2265144982	contig_35.36	Protein of unknown function (DUF1549)./Planctomycete cytochrome C./Protein of unknown function (DUF1553).	0.534047	3084	NA	pfam07583, pfam07587, pfam07635	NA	NA	Others	427	229	187	222.837	136.124	120.046	281	128.172	159.669	55.2928	0.204678
2265147086	contig_162.163	Protein involved in biosynthesis of mitomycin antibiotics/polyketide fumonisin	0.554307	801	COG5285	pfam05721	NA	NA	phyH-domain containing proteins	38	112	59	76.3529	256.33	145.828	69.6667	38.1357	159.503	90.7644	0.204465
2265146805	contig_121.122	Threonine dehydrogenase and related Zn-dependent dehydrogenases	0.497542	1017	COG1063	pfam00107, pfam08240	NA	NA	Others	139	59	78	219.972	106.352	151.843	92	41.7971	159.389	57.185	0.204319
2265145313	contig_43.44	Uncharacterized anaerobic dehydrogenase	0.53408	1071	COG3383	pfam04879, pfam13510, pfam00384, pfam13187	NA	NA	Others	44	151	83	66.1207	258.464	153.429	92.6667	54.151	159.338	96.3079	0.204254
2265144432	contig_22.23	Membrane-bound serine protease (ClpP class)	0.490777	1518	COG1030	pfam01957, pfam01972	K07403	NA	Others	181	80	145	191.903	96.6121	189.111	135.333	51.1892	159.209	54.2281	0.204087
2265143155	contig_4.5	hypothetical protein	472	750	NA	NA	NA	NA	Hypothetical protein	73	74	53	156.652	180.877	139.905	66.6667	11.8462	159.145	20.5993	0.204006
2265145923	contig_62.63	histidyl-tRNA synthetase	0.522846	1335	COG0124	pfam13393, pfam03129	K01892	EC:6.1.1.21	Genetic Information Processing	219	58	90	264.02	79.6453	133.469	122.333	85.2311	159.045	94.8109	0.203878
2265144265	contig_19.20	hypothetical protein	0.515464	291	NA	NA	NA	NA	Hypothetical protein	17	25	33	94.0221	157.493	224.513	25	8	158.676	65.2534	0.203404
2265142716	contig_0.1	ABC-type multidrug transport system, ATPase component	0.466877	951	COG1131	pfam00005	NA	NA	Membrane transport	133	47	77	225.084	90.6005	160.299	85.6667	43.6501	158.661	67.2569	0.203386
2265145721	contig_54.55	hypothetical protein	0.510885	3537	NA	pfam13860	NA	NA	Hypothetical protein	184	383	346	83.7253	198.508	193.669	304.333	105.841	158.634	64.918	0.203351
2265143548	contig_8.9	Uncharacterized conserved protein	0.485981	321	COG0393	pfam01906	NA	NA	Others	37	26	23	185.512	148.485	141.854	28.6667	7.37111	158.617	23.5262	0.203329
2265146658	contig_104.105	Protein involved in biosynthesis of mitomycin antibiotics/polyketide fumonisin	0.517361	864	COG5285	pfam05721	NA	NA	phyH-domain containing proteins	66	99	62	122.943	210.056	142.069	75.6667	20.306	158.356	45.7833	0.202994
2265143479	contig_7.8	hypothetical protein	0.475452	774	NA	pfam13385	NA	NA	Hypothetical protein	132	36	45	274.478	85.2658	115.104	71	53.0189	158.283	101.728	0.2029
2265145460	contig_46.47	hypothetical protein	0.448148	270	NA	NA	NA	NA	Hypothetical protein	51	10	14	304.005	67.8968	102.656	25	22.6053	158.186	127.473	0.202776
2265144266	contig_19.20	Predicted dehydrogenases and related proteins	0.532738	1008	COG0673	pfam01408, pfam02894	K00010	EC:1.1.1.18	Others	100	81	85	159.666	147.312	166.947	88.6667	10.0167	157.975	9.92621	0.202506
2265145289	contig_43.44	Predicted oxidoreductases of the aldo/keto reductase family	0.521898	822	COG1453	pfam00248	NA	NA	Others	66	67	81	129.225	149.423	195.089	71.3333	8.3865	157.912	33.7429	0.202426
2265143106	contig_4.5	hypothetical protein	0.50385	909	NA	NA	NA	NA	Hypothetical protein	100	52	88	177.056	104.87	191.663	80	24.98	157.863	46.4707	0.202363
2265143705	contig_10.11	hypothetical protein	0.510109	1929	NA	NA	NA	NA	Hypothetical protein	147	193	163	122.648	183.416	167.292	167.667	23.3524	157.785	31.4801	0.202263
2265145572	contig_49.50	Methionine synthase II (cobalamin-independent)	0.535266	1035	COG0620	pfam01717	K00549	EC:2.1.1.14	Others	136	70	72	211.482	123.985	137.725	92.6667	37.5411	157.731	47.0539	0.202193
2265144351	contig_20.21	gamma-glutamyl phosphate reductase	0.525732	1263	COG0014	pfam00171	K00147	EC:1.2.1.41	Secundary metabolism	108	149	76	137.624	216.27	119.133	111	36.5923	157.676	51.5797	0.202122
2265145257	contig_41.42	ribose 5-phosphate isomerase	0.511594	690	COG0120	pfam06026	K01807	EC:5.3.1.6	Central metabolism	100	34	52	233.252	90.3323	149.202	62	34.1174	157.595	71.8285	0.202019
2265145026	contig_36.37	Predicted pyridoxal phosphate-dependent enzyme apparently involved in regulation of cell wall biogenesis	0.519197	1146	COG0399	pfam01041	NA	NA	Others	130	98	77	182.571	156.767	133.023	101.667	26.6896	157.454	24.7815	0.201838
2265143256	contig_5.6	Parvulin-like peptidyl-prolyl isomerase	0.497992	996	COG0760	pfam13145	NA	NA	Others	116	69	79	187.445	127	157.032	88	24.7588	157.159	30.2226	0.20146
2265146485	contig_89.90	phosphoribosylaminoimidazole synthetase	0.502402	1041	COG0150	pfam02769, pfam00586	K01933	EC:6.3.3.1	Others	164	35	82	253.552	61.6354	155.949	93.6667	65.2865	157.046	95.9631	0.201315
2265145438	contig_46.47	hypothetical protein	0.465517	348	NA	NA	NA	NA	Hypothetical protein	6	28	52	27.7489	147.5	295.831	28.6667	23.0072	157.027	134.295	0.201291
2265143142	contig_4.5	Mannose-6-phosphate isomerase	0.491803	366	COG0662	pfam07883	NA	NA	Others	57	17	25	250.65	85.1493	135.232	33	21.166	157.01	84.8726	0.20127
2265145445	contig_46.47	Predicted dehydrogenases and related proteins	0.511723	981	COG0673	pfam02894, pfam01408	NA	NA	Others	112	90	59	183.748	168.185	119.07	87	26.6271	157.001	33.7582	0.201258
2265143073	contig_4.5	hypothetical protein	0.525714	1050	NA	NA	NA	NA	Hypothetical protein	92	71	109	141.017	123.96	205.521	90.6667	19.0351	156.833	43.0193	0.201042
2265144426	contig_22.23	L-alanine-DL-glutamate epimerase and related enzymes of enolase superfamily	0.499546	1101	COG4948	pfam02746, pfam01188, pfam13378	NA	NA	Others	74	89	119	108.173	148.189	213.983	94	22.9129	156.782	53.4259	0.200976
2265147044	contig_154.155	DNA gyrase, A subunit	0.477086	2553	COG0188	pfam03989, pfam00521	K02469	EC:5.99.1.3	Genetic Information Processing	290	142	239	182.819	101.965	185.339	223.667	75.182	156.708	47.4254	0.200882
2265144550	contig_24.25	Uncharacterized membrane protein, required for colicin V production	0.488889	495	COG1286	pfam02674	K03558	NA	Others	87	20	28	282.871	74.0693	111.988	45	36.5923	156.309	111.233	0.200371
2265145571	contig_49.50	ATP-dependent protease Clp, ATPase subunit	0.478927	1566	COG1219	pfam07724, pfam10431	NA	NA	Others	209	110	99	214.797	128.77	125.159	139.333	60.5833	156.242	50.7423	0.200285
2265144965	contig_35.36	Putative transmembrane protein (PGPGW).	0.429224	438	NA	pfam09656	NA	NA	Others	111	8	6	407.871	33.4834	27.1205	41.6667	60.0528	156.158	218.013	0.200177
2265142937	contig_3.4	hypothetical protein	0.407051	936	NA	NA	NA	NA	Hypothetical protein	6	208	24	10.3169	407.381	50.764	79.3333	111.791	156.154	218.507	0.200172
2265143260	contig_5.6	hypothetical protein	0.468468	666	NA	NA	NA	NA	Hypothetical protein	52	38	80	125.662	104.598	237.813	56.6667	21.3854	156.024	71.61	0.200005
2265145920	contig_62.63	Uncharacterized bacitracin resistance protein	0.494048	840	COG1968	pfam02673	K06153	EC:3.6.1.27	Others	120	41	63	229.92	89.4783	148.485	74.6667	40.7717	155.961	70.5185	0.199924
2265144949	contig_34.35	signal peptide peptidase SppA, 36K type	0.496552	870	COG0616	pfam01343	K04773	EC:3.4.21.-	Others	114	51	65	210.892	107.464	147.916	76.6667	33.0807	155.424	52.121	0.199236
2265146364	contig_80.81	Membrane protein involved in colicin uptake	0.52479	3933	COG3064	pfam07587, pfam07583, pfam07635	NA	NA	Others	187	361	439	76.523	168.266	220.984	329	129.012	155.258	73.1037	0.199023
2265144370	contig_20.21	L-alanine-DL-glutamate epimerase and related enzymes of enolase superfamily	0.508417	1188	COG4948	pfam13378, pfam02746	NA	NA	Others	182	68	68	246.564	104.931	113.322	106	65.8179	154.939	79.4602	0.198614
2265143186	contig_4.5	Peroxiredoxin	0.451477	237	COG1225	pfam00578	NA	NA	Cell redox homeostasis	34	15	14	230.89	116.026	116.95	21	11.2694	154.622	66.0515	0.198208
2265143187	contig_4.5	Protein involved in biosynthesis of mitomycin antibiotics/polyketide fumonisin	0.504037	867	COG5285	pfam05721	NA	NA	phyH-domain containing proteins	56	102	63	103.954	215.672	143.86	73.6667	24.7857	154.496	56.6131	0.198046
2265145613	contig_50.51	Predicted dehydrogenases and related proteins	0.514804	1047	COG0673	pfam01408, pfam02894	NA	NA	Others	100	59	109	153.719	103.304	206.11	89.3333	26.6521	154.378	51.4062	0.197895
2265144880	contig_32.33	RNA polymerase sigma factor, sigma-70 family	0.475442	1527	COG0568	pfam04545, pfam00140, pfam04539, pfam04542	K03086	NA	Genetic Information Processing	127	126	137	133.856	151.267	177.624	130	6.08276	154.249	22.0357	0.19773
2265144152	contig_17.18	Predicted dehydrogenases and related proteins	0.516667	1080	COG0673	pfam01408	NA	NA	Others	116	80	84	172.866	135.794	153.984	93.3333	19.7315	154.214	18.537	0.197685
2265146417	contig_83.84	hypothetical protein	0.514456	1176	NA	NA	NA	NA	Hypothetical protein	73	130	95	99.9056	202.651	159.932	99.3333	28.746	154.163	51.6152	0.19762
2265142732	contig_0.1	hypothetical protein	0.49217	894	NA	NA	NA	NA	Hypothetical protein	34	52	133	61.209	106.63	294.533	73	52.7352	154.124	123.7	0.19757
2265145091	contig_37.38	Alcohol dehydrogenase, class IV	0.534022	1161	COG1454	pfam00465	NA	NA	Others	86	133	78	119.218	210.006	133.009	99	29.7153	154.078	48.924	0.19751
2265144287	contig_19.20	Superfamily I DNA and RNA helicases	0.492063	2205	COG0210	pfam13361, pfam00580	K03657	EC:3.6.4.12	Genetic Information Processing	277	142	158	202.183	118.057	141.863	192.333	73.7586	154.034	43.3637	0.197455
2265145218	contig_40.41	hypothetical protein	0.393035	603	NA	NA	NA	NA	Hypothetical protein	113	30	21	301.603	91.2047	68.9481	54.6667	50.7182	153.919	128.382	0.197306
2265144096	contig_15.16	hypothetical protein	0.515293	1929	NA	NA	NA	NA	Hypothetical protein	259	109	138	216.094	103.588	141.634	168.667	79.5634	153.772	57.2267	0.197118
2265143628	contig_9.10	small GTP-binding protein domain	0.478844	969	COG1163	pfam02824, pfam01926	K06944	NA	Others	190	24	49	315.576	45.4047	100.113	87.6667	89.5005	153.698	142.834	0.197024
2265146993	contig_146.147	CTP synthase	0.507353	1632	COG0504	pfam00117, pfam06418	K01937	EC:6.3.4.2	Others	186	116	121	183.429	130.302	146.786	141	39.0512	153.506	27.1932	0.196777
2265143580	contig_8.9	Predicted dehydrogenases and related proteins	0.50998	1002	COG0673	pfam01408	NA	NA	Others	172	55	42	276.271	100.626	82.9854	89.6667	71.5984	153.294	106.866	0.196505
2265146965	contig_143.144	Cna protein B-type domain.	0.43872	1281	NA	pfam13620	NA	NA	Others	133	133	66	167.1	190.334	102.003	110.667	38.6825	153.146	45.7887	0.196316
2265147186	contig_184.185	UDP-N-acetylglucosamine:LPS N-acetylglucosamine transferase	0.492958	639	COG0707	pfam03033	NA	NA	Others	52	32	76	130.971	91.8042	235.468	53.3333	22.0303	152.748	74.2666	0.195806
2265142804	contig_1.2	Laminin G domain.	0.487085	813	NA	pfam13385	NA	NA	Others	57	70	77	112.839	157.841	187.508	68	10.1489	152.729	37.5962	0.195782
2265146945	contig_140.141	hypothetical protein	0.431624	702	NA	NA	NA	NA	Hypothetical protein	19	109	46	43.5603	284.644	129.73	58	46.1844	152.645	122.165	0.195674
2265144187	contig_17.18	Trypsin-like serine proteases, typically periplasmic, contain C-terminal PDZ domain	0.501783	1122	COG0265	pfam13180, pfam13365	K01362	NA	Others	87	84	111	124.796	137.246	195.862	94	14.7986	152.635	37.95	0.19566
2265145645	contig_51.52	NAD-dependent aldehyde dehydrogenases	0.538024	1407	COG1012	pfam00171	NA	NA	Others	139	90	129	158.999	117.263	181.516	119.333	25.8908	152.593	32.6021	0.195607
2265146373	contig_81.82	Domain of Unknown Function (DUF1080).	0.479821	669	NA	pfam06439	NA	NA	Others	72	52	48	173.213	142.492	142.048	57.3333	12.8582	152.584	17.8663	0.195596
2265143355	contig_7.8	Protein involved in biosynthesis of mitomycin antibiotics/polyketide fumonisin	0.52809	801	COG5285	pfam05721	NA	NA	phyH-domain containing proteins	22	112	63	44.2043	256.33	155.714	65.6667	45.0592	152.083	106.109	0.194953
2265145443	contig_46.47	Predicted dehydrogenases and related proteins	0.5033	1212	COG0673	pfam01408	NA	NA	Others	103	101	102	136.776	152.768	166.616	102	1	152.053	14.9332	0.194915
2265146359	contig_80.81	Sugar phosphate isomerases/epimerases	0.526776	915	COG1082	pfam01261	NA	NA	Others	80	85	67	140.716	170.299	144.969	77.3333	9.29157	151.994	15.9939	0.19484
2265143784	contig_10.11	Sugar phosphate isomerases/epimerases	0.550347	576	COG1082	pfam01261	NA	NA	Others	57	50	40	159.267	159.133	137.486	49	8.544	151.962	12.5371	0.194798
2265145041	contig_36.37	Short-chain alcohol dehydrogenase of unknown specificity	0.531421	732	COG4221	pfam00106	NA	NA	Others	84	51	53	184.69	127.724	143.346	62.6667	18.5023	151.92	29.4348	0.194744
2265147049	contig_155.156	Sugar phosphate isomerases/epimerases	0.508564	759	COG1082	pfam01261	NA	NA	Others	46	78	65	97.5417	188.394	169.548	63	16.0935	151.828	47.948	0.194626
2265146478	contig_89.90	Protein involved in biosynthesis of mitomycin antibiotics/polyketide fumonisin	0.520612	849	COG5285	pfam05721	NA	NA	phyH-domain containing proteins	92	47	77	174.403	101.485	179.557	72	22.9129	151.815	43.6631	0.19461
2265143649	contig_9.10	hypothetical protein	0.431694	183	NA	NA	NA	NA	Hypothetical protein	19	5	22	167.1	50.0878	238.008	15.3333	9.07377	151.732	94.898	0.194503
2265146126	contig_69.70	Domain of Unknown Function (DUF1080).	0.468429	681	NA	pfam06439	NA	NA	Others	21	61	83	49.6302	164.209	241.297	55	31.4325	151.712	96.4423	0.194477
2265143742	contig_10.11	rfaE bifunctional protein, domain II	0.495069	507	COG2870	pfam01467	NA	NA	Others	30	53	43	95.233	191.638	167.912	42	11.5326	151.594	50.2311	0.194327
2265143236	contig_5.6	ABC-type antimicrobial peptide transport system, permease component	0.491228	1254	COG0577	pfam02687, pfam12704	K02004	NA	Membrane transport	202	60	68	259.256	87.7136	107.357	110	79.7747	151.442	93.8843	0.194132
2265143495	contig_8.9	Dehydrogenases (flavoproteins)	0.523357	1263	COG0644	pfam04820	NA	NA	Others	135	84	102	172.03	121.924	159.888	107	25.865	151.281	26.1386	0.193925
2265145888	contig_61.62	Sugar phosphate isomerases/epimerases	0.522222	900	COG1082	pfam01261	NA	NA	Others	72	111	45	128.755	226.096	98.9897	76	33.1813	151.28	66.4799	0.193924
2265145209	contig_40.41	Sugar phosphate isomerases/epimerases	0.532581	798	COG1082	pfam01261	NA	NA	Others	59	82	59	118.994	188.375	146.376	66.6667	13.2791	151.248	34.9466	0.193883
2265145143	contig_38.39	ABC-type dipeptide/oligopeptide/nickel transport systems, permease components	0.500489	1023	COG0601	pfam00528	K02033	NA	Membrane transport	24	99	123	37.7581	177.408	238.04	82	51.643	151.069	102.706	0.193653
2265143424	contig_7.8	molybdopterin converting factor, subunit 1, non-archaeal	0.501961	255	COG1977	pfam02597	K03636	NA	Metabolism of cofactors and vitamins	15	25	23	94.6728	179.727	178.57	21	5.2915	150.99	48.7754	0.193552
2265143560	contig_8.9	acetyl-CoA carboxylase, biotin carboxylase subunit	0.481972	1359	COG0439	pfam00289, pfam02786, pfam02785	K01961	EC:6.4.1.2, EC:6.3.4.14	Secundary metabolism	148	87	110	175.274	117.358	160.248	115	30.8058	150.96	30.0542	0.193514
2265147395	contig_280.281	ABC-type sugar transport systems, ATPase components	0.504873	1026	COG3839	pfam00005, pfam03459	K10116	NA	Membrane transport	95	104	61	149.022	185.823	117.707	86.6667	22.6789	150.851	34.0947	0.193373
2265143975	contig_14.15	Cytochrome c biogenesis factor	0.483709	798	COG4235	pfam13414	NA	NA	ELP	121	40	47	244.038	91.8904	116.604	69.3333	44.8813	150.844	81.6484	0.193365
2265145807	contig_56.57	hypothetical protein	0.45	780	NA	NA	NA	NA	Hypothetical protein	21	119	51	43.331	279.683	129.448	63.6667	50.2129	150.821	119.617	0.193335
2265146582	contig_97.98	Uncharacterized protein conserved in cyanobacteria	0.495614	684	COG4636	pfam05685	NA	NA	Others	48	64	58	112.943	171.529	167.877	56.6667	8.0829	150.783	32.8213	0.193287
2265143421	contig_7.8	Exopolysaccharide biosynthesis protein related to N-acetylglucosamine-1-phosphodiester alpha-N-acetylglucosaminidase	0.547739	1194	COG4632	pfam09992	NA	NA	Others	181	61	69	243.977	93.6567	114.41	103.667	67.092	150.681	81.4599	0.193156
2265145769	contig_55.56	Arylsulfatase A and related enzymes	0.539715	1473	COG3119	pfam00884	NA	NA	Others	190	83	105	207.599	103.297	141.126	126	56.5066	150.674	52.8023	0.193147
2265144735	contig_28.29	Arylsulfatase A and related enzymes	0.535211	1278	COG3119	pfam00884	NA	NA	Others	174	64	91	219.125	91.8042	140.971	109.667	57.3265	150.634	64.2082	0.193095
2265144485	contig_23.24	Uncharacterized protein conserved in cyanobacteria	0.46813	957	COG4636	pfam05685	NA	NA	Others	221	18	22	371.667	34.4805	45.5125	87	116.065	150.553	191.57	0.192993
2265143274	contig_5.6	Methylase involved in ubiquinone/menaquinone biosynthesis	0.506667	675	COG2226	pfam13489	NA	NA	Others	34	38	91	81.068	103.203	266.906	54.3333	31.8172	150.392	101.509	0.192786
2265143507	contig_8.9	FAD/FMN-containing dehydrogenases	0.511855	1434	COG0277	pfam01565, pfam02913	K00104	EC:1.1.3.15	Others	188	96	85	211	122.726	117.352	123	56.5597	150.359	52.5853	0.192744
2265147141	contig_174.175	D-alanyl-D-alanine carboxypeptidase (penicillin-binding protein 4)	0.49015	1269	COG2027	pfam02113	K07259	EC:3.4.21.-, EC:3.4.16.4	Others	106	136	77	134.437	196.467	120.129	106.333	29.5014	150.345	40.5791	0.192725
2265146242	contig_74.75	putative TIM-barrel protein, nifR3 family	0.507707	1038	COG0042	pfam01207	NA	NA	Others	114	62	86	176.759	109.498	164.029	87.3333	26.0256	150.096	35.7297	0.192406
2265146233	contig_74.75	Dehydrogenases with different specificities (related to short-chain alcohol dehydrogenases)	0.528782	747	COG1028	pfam00106	K00059	EC:1.1.1.100	Metabolism of cofactors and vitamins	51	51	81	109.881	125.159	214.676	61	17.3205	149.906	56.6109	0.192162
2265143980	contig_14.15	L-alanine-DL-glutamate epimerase and related enzymes of enolase superfamily	0.533698	1098	COG4948	pfam13378, pfam02746	K01684	EC:4.2.1.6	Others	104	87	84	152.442	145.255	151.46	91.6667	10.7858	149.719	3.89717	0.191923
2265145640	contig_51.52	FOG: WD40-like repeat	0.494845	1455	COG1520	pfam13360	NA	NA	ELP	76	136	142	84.0669	171.352	193.217	118	36.4966	149.545	57.7502	0.1917
2265146264	contig_75.76	shikimate 5-dehydrogenase	0.508772	855	COG0169	pfam01488, pfam08501	K00014	EC:1.1.1.25	Others	56	66	87	105.413	141.511	201.453	69.6667	15.8219	149.459	48.5104	0.19159
2265143564	contig_8.9	ribonuclease PH	0.478261	759	COG0689	pfam03725, pfam01138	K00989	EC:2.7.7.56	Genetic Information Processing	93	37	62	197.204	89.3662	161.722	64	28.0535	149.431	54.9595	0.191553
2265145207	contig_40.41	Gamma-glutamyltransferase	0.554113	1617	COG0405	pfam01019	K00681	EC:2.3.2.2	Others	175	111	121	174.182	125.842	148.148	135.667	34.4287	149.391	24.1937	0.191502
2265145444	contig_46.47	Predicted dehydrogenases and related proteins	0.502058	972	COG0673	pfam02894, pfam01408	NA	NA	Others	99	47	96	163.924	88.6431	195.535	80.6667	29.1947	149.368	54.9127	0.191472
2265143895	contig_13.14	hypothetical protein	0.440613	261	NA	NA	NA	NA	Hypothetical protein	12	23	28	73.9971	161.548	212.392	21	8.18535	149.312	70.0039	0.191401
2265142956	contig_3.4	Sulfite oxidase and related enzymes	0.476636	963	COG2041	pfam00174	K07147	NA	Sulfur metabolism	117	45	81	195.539	85.6642	166.525	81	36	149.243	56.9397	0.191312
2265145116	contig_38.39	hypothetical protein	0.471354	768	NA	NA	NA	NA	Hypothetical protein	93	40	61	194.893	95.4799	157.249	64.6667	26.6896	149.207	50.192	0.191267
2265145722	contig_54.55	Flagellar hook capping protein	0.519854	2745	COG1843	pfam13860	NA	NA	Others	202	251	224	118.436	167.627	161.557	225.667	24.5425	149.207	26.8206	0.191266
2265147078	contig_161.162	Undecaprenyl-phosphate glucose phosphotransferase	0.505353	1401	COG2148	pfam02397, pfam13727	NA	NA	Others	127	90	130	145.895	117.765	183.707	115.667	22.2785	149.122	33.089	0.191158
2265146092	contig_68.69	Uncharacterized ABC-type transport system, periplasmic component/surface lipoprotein	0.506135	978	COG1744	pfam02608	K07335	NA	Genetic Information Processing	97	66	81	159.627	123.714	163.971	81.3333	15.5027	149.104	22.0954	0.191134
2265144526	contig_24.25	Predicted dehydrogenases and related proteins	0.515996	969	COG0673	pfam01408	K00214	EC:1.3.1.24	Metabolism of cofactors and vitamins	68	87	83	112.943	164.592	169.58	79.3333	10.0167	149.038	31.3588	0.19105
2265143030	contig_3.4	Predicted membrane protein	0.521036	1236	COG1295	pfam03631, pfam02082	K07058	NA	Others	158	47	107	205.737	69.7096	171.39	104	55.5608	148.946	70.7368	0.190931
2265146232	contig_74.75	FOG: WD40-like repeat	0.517446	1347	COG1520	pfam13360	NA	NA	ELP	50	109	162	59.7416	148.345	238.104	107	56.0268	148.73	89.1821	0.190655
2265145749	contig_55.56	Protein involved in biosynthesis of mitomycin antibiotics/polyketide fumonisin	0.499325	741	COG5285	pfam05721	NA	NA	phyH-domain containing proteins	69	69	47	149.867	170.704	125.574	61.6667	12.7017	148.715	22.5871	0.190636
2265146758	contig_116.117	Predicted membrane protein	0.436111	360	COG2149	pfam02656	K00389	NA	Others	17	37	33	76.0012	188.414	181.481	29	10.583	148.632	62.9955	0.190529
2265144469	contig_23.24	Uncharacterized protein encoded in hypervariable junctions of pilus gene clusters	0.472464	345	COG4226	pfam05534	NA	NA	Others	42	20	25	195.932	106.273	143.463	29	11.5326	148.556	45.0456	0.190432
2265146819	contig_123.124	Uncharacterized protein conserved in cyanobacteria	0.487778	900	COG4636	pfam05685	NA	NA	Others	54	102	64	96.5663	207.764	140.785	73.3333	25.3246	148.372	55.9859	0.190196
2265146322	contig_78.79	Glycosyl transferases, related to UDP-glucuronosyltransferase	0.507705	1233	COG1819	pfam03033	NA	NA	Others	39	172	86	50.9068	255.728	138.088	99	67.4463	148.241	102.787	0.190028
2265146882	contig_130.131	Protein involved in biosynthesis of mitomycin antibiotics/polyketide fumonisin	0.542857	735	COG5285	pfam05721	NA	NA	phyH-domain containing proteins	95	47	44	208.023	117.226	118.518	62	28.6182	147.922	52.0524	0.18962
2265142737	contig_0.1	Arylsulfatase A and related enzymes	0.556287	1368	COG3119	pfam00884	NA	NA	Others	154	77	110	181.179	103.185	159.194	113.667	38.6307	147.853	40.2149	0.189531
2265143200	contig_4.5	phosphopantothenoylcysteine decarboxylase/phosphopantothenate--cysteine ligase, prokaryotic	0.532351	1221	COG0452	pfam04127, pfam02441	K13038	EC:6.3.2.5, EC:4.1.1.36	Metabolism of cofactors and vitamins	228	39	52	300.534	58.5548	84.3156	106.333	105.567	147.801	132.896	0.189465
2265143702	contig_10.11	prevent-host-death family protein	0.48	300	NA	pfam02604	NA	NA	Others	11	24	36	59.0127	146.657	237.575	23.6667	12.5033	147.748	89.2863	0.189397
2265146697	contig_109.110	hypothetical protein	0.444444	252	NA	NA	NA	NA	Hypothetical protein	9	40	12	57.4799	290.986	94.2759	20.3333	17.0978	147.581	125.548	0.189182
2265143320	contig_6.7	Phosphoribosyl-AMP cyclohydrolase	0.506562	381	COG0139	pfam01502	K01496	EC:3.5.4.19	Others	33	23	37	139.4	110.666	192.263	31	7.2111	147.443	41.3889	0.189006
2265144122	contig_16.17	ABC-type antimicrobial peptide transport system, ATPase component	0.487407	675	COG1136	pfam00005	K02003	NA	Membrane transport	59	30	75	140.677	81.4762	219.977	54.6667	22.8108	147.377	69.4931	0.18892
2265144201	contig_18.19	prepilin-type N-terminal cleavage/methylation domain	0.474273	447	COG2165	NA	K02458	NA	Membrane transport	76	13	26	273.64	53.315	115.156	38.3333	33.2616	147.37	113.64	0.188912
2265143348	contig_6.7	L-aminopeptidase/D-esterase	0.550761	1182	COG3191	pfam03576	K01266	EC:3.4.11.19	Others	113	68	109	153.863	105.464	182.57	96.6667	24.9065	147.299	38.9698	0.188821
2265144513	contig_24.25	Trypsin-like serine proteases, typically periplasmic, contain C-terminal PDZ domain	0.46451	1113	COG0265	pfam13365, pfam13180	K08070	EC:1.3.1.74	Others	96	90	87	138.819	148.238	154.755	91	4.58258	147.271	8.01162	0.188785
2265146688	contig_108.109	signal peptide peptidase SppA, 67K type	0.495098	1836	COG0616	pfam01343	K04773	EC:3.4.21.-	Others	132	199	118	115.711	198.698	127.242	149.667	43.2936	147.217	44.9551	0.188716
2265143505	contig_8.9	Response regulator containing CheY-like receiver, AAA-type ATPase, and DNA-binding domains	0.467391	1656	COG2204	pfam08665	NA	NA	Others	167	113	129	162.304	125.093	154.223	136.333	27.7369	147.207	19.573	0.188702
2265143484	contig_8.9	FOG: WD40-like repeat	0.524876	1206	COG1520	pfam13570, pfam13360	NA	NA	ELP	49	108	129	65.3917	164.168	211.769	95.3333	41.4769	147.11	74.6648	0.188578
2265143310	contig_6.7	hypothetical protein	0.479798	198	NA	NA	NA	NA	Hypothetical protein	11	11	25	89.4132	101.845	249.974	15.6667	8.0829	147.077	89.3275	0.188537
2265146020	contig_66.67	2,3-bisphosphoglycerate-independent phosphoglycerate mutase	0.499383	1620	COG0696	pfam06415, pfam01676	K15633	EC:5.4.2.1	Central metabolism	88	158	143	87.4262	178.795	174.76	129.667	36.8556	146.994	51.6263	0.188429
2265142936	contig_3.4	MTH538 TIR-like domain (DUF1863).	0.433498	609	NA	pfam08937	NA	NA	Others	0	127	18	0	382.296	58.5161	48.3333	68.7192	146.937	205.916	0.188357
2265144131	contig_17.18	Ferredoxin subunits of nitrite reductase and ring-hydroxylating dioxygenases	0.507772	1737	COG2146	pfam00355	NA	NA	Others	128	211	87	118.6	222.688	99.1607	142	63.1744	146.816	66.4216	0.188202
2265144147	contig_17.18	methionine-S-sulfoxide reductase	0.478821	543	COG0225	pfam01625	K07304	EC:1.8.4.11	Others	37	58	37	109.667	195.813	134.903	44	12.1244	146.794	44.2869	0.188174
2265143177	contig_4.5	Holliday junction DNA helicase, RuvB subunit	0.496579	1023	COG2255	pfam05491, pfam05496	K03551	EC:3.6.4.12	Genetic Information Processing	123	47	84	193.51	84.2239	162.564	84.6667	38.0044	146.766	56.3298	0.188137
2265146622	contig_101.102	hypothetical protein	0.396825	567	NA	NA	NA	NA	Hypothetical protein	9	84	41	25.5466	271.587	143.16	44.6667	37.6342	146.765	123.06	0.188136
2265146308	contig_77.78	Acyl-CoA synthetases (AMP-forming)/AMP-acid ligases II	0.52459	1464	COG0318	pfam13193, pfam00501	K00666	EC:6.2.1.-	Others	256	48	73	281.432	60.1054	98.7192	125.667	113.562	146.752	118.223	0.18812
2265143157	contig_4.5	Archaeal ATPase.	0.469136	1620	NA	pfam01637	NA	NA	Others	56	194	135	55.6349	219.533	164.983	128.333	69.2411	146.717	83.4619	0.188075
2265145196	contig_40.41	hypothetical protein	0.481627	762	NA	pfam13385	NA	NA	Hypothetical protein	82	58	49	173.194	139.536	127.31	63	17.0587	146.68	23.7618	0.188027
2265145454	contig_46.47	Uncharacterized conserved protein	0.43662	213	COG2442	pfam04255	NA	NA	Others	19	15	18	143.565	129.1	167.307	17.3333	2.08167	146.657	19.2903	0.187998
2265146500	contig_91.92	gamma-glutamyltranspeptidase	0.528545	1629	COG0405	pfam01019	K00681	EC:2.3.2.2	Others	137	141	120	135.355	158.676	145.841	132.667	11.1505	146.624	11.6803	0.187955
2265144223	contig_18.19	SpoIVB peptidase S55.	0.454349	1851	NA	pfam05580	NA	NA	Others	254	85	126	220.852	84.1833	134.767	155	88.1533	146.601	69.0986	0.187926
2265143568	contig_8.9	hypothetical protein	0.466312	564	NA	NA	NA	NA	Hypothetical protein	84	27	32	239.703	87.7603	112.329	47.6667	31.5647	146.597	81.5625	0.187921
2265143512	contig_8.9	hypothetical protein	0.439394	330	NA	NA	NA	NA	Hypothetical protein	5	38	34	24.3854	211.097	203.979	25.6667	18.0093	146.487	105.803	0.18778
2265145830	contig_58.59	hypothetical protein	0.487047	579	NA	NA	NA	NA	Hypothetical protein	30	40	67	83.3906	126.647	229.095	45.6667	19.1398	146.378	74.8295	0.18764
2265146831	contig_124.125	aspartate kinase	0.518847	1353	COG0527	pfam13840, pfam00696	K00928	EC:2.7.2.4	Others	59	129	132	70.1824	174.785	193.151	106.667	41.3078	146.039	66.3328	0.187206
2265142805	contig_1.2	Predicted dehydrogenases and related proteins	0.517007	1176	COG0673	pfam02894, pfam01408	NA	NA	Others	49	144	87	67.0599	224.475	146.464	93.3333	47.8156	146	78.7087	0.187155
2265145664	contig_52.53	FOG: HEAT repeat	0.526275	3825	COG1413	pfam13646	NA	NA	Others	492	227	236	207.018	108.795	122.152	318.333	150.467	145.988	53.2736	0.18714
2265143710	contig_10.11	Predicted dehydrogenases and related proteins	0.519268	1038	COG0673	pfam01408	NA	NA	Others	46	93	106	71.3238	164.248	202.176	81.6667	31.5647	145.916	67.3245	0.187047
2265144717	contig_28.29	queuosine biosynthesis protein QueC	0.490539	687	COG0603	pfam06508	K06920	NA	Metabolism of cofactors and vitamins	74	46	49	173.36	122.748	141.208	56.3333	15.3731	145.772	25.6129	0.186863
2265147134	contig_172.173	Predicted transcriptional regulators	0.434524	168	COG0789	pfam00376	NA	NA	Genetic Information Processing	4	29	7	38.3199	316.448	82.4914	13.3333	13.6504	145.753	149.467	0.186839
2265147341	contig_249.250	Predicted aspartyl protease	0.466184	414	COG3577	pfam13650	NA	NA	Others	10	39	47	38.8753	172.694	224.759	32	19.4679	145.443	95.8915	0.186441
2265143349	contig_6.7	hypothetical protein	0.460838	549	NA	pfam14385	NA	NA	Hypothetical protein	30	46	54	87.9474	153.603	194.734	43.3333	12.2202	145.428	53.8605	0.186422
2265145466	contig_47.48	Protein involved in biosynthesis of mitomycin antibiotics/polyketide fumonisin	0.486811	834	COG5285	pfam05721	NA	NA	phyH-domain containing proteins	16	127	53	30.8765	279.159	125.814	65.3333	56.5184	145.283	125.281	0.186236
2265147228	contig_195.196	Histidinol phosphatase and related hydrolases of the PHP family	0.515591	1860	COG1387	pfam02811	K02347	NA	Others	215	102	140	186.037	100.531	149.017	152.333	57.5007	145.195	42.881	0.186124
2265144018	contig_14.15	thiamine biosynthesis protein ThiS	0.449275	207	COG2104	pfam02597	K03154	NA	Others	34	2	16	264.352	17.7122	153.028	17.3333	16.0416	145.031	123.514	0.185913
2265143732	contig_10.11	7-cyano-7-deazaguanine reductase	0.46056	393	COG0780	pfam01227	K09457	EC:1.7.1.13	Metabolism of cofactors and vitamins	52	13	32	212.954	60.6407	161.205	32.3333	19.5021	144.933	77.4492	0.185788
2265144573	contig_26.27	hypothetical protein	0.414172	1002	NA	pfam13651	NA	NA	Hypothetical protein	44	79	111	70.6739	144.535	219.319	78	33.5112	144.842	74.3228	0.185672
2265146921	contig_136.137	Na+/H+ antiporter	0.499102	1671	COG1757	pfam03553	NA	NA	Others	213	87	113	205.153	95.4456	133.882	137.667	66.5232	144.827	55.6665	0.185652
2265146192	contig_72.73	Dipeptidyl aminopeptidases/acylaminoacyl-peptidases	0.515272	2259	COG1506	pfam12695	NA	NA	Others	175	238	133	124.68	193.141	116.562	182	52.8488	144.794	42.0658	0.18561
2265146465	contig_88.89	hypothetical protein	0.470721	444	NA	NA	NA	NA	Hypothetical protein	67	15	29	242.866	61.9329	129.311	37	26.9072	144.703	91.4432	0.185493
2265145992	contig_65.66	protein-L-isoaspartate(D-aspartate) O-methyltransferase	0.489583	672	COG2518	pfam01135	K00573	EC:2.1.1.77	Others	92	35	40	220.34	95.4799	117.845	55.6667	31.5647	144.555	66.5775	0.185303
2265146190	contig_72.73	Predicted acyl-CoA transferases/carnitine dehydratase	0.521044	1188	COG1804	pfam02515	K07749	EC:2.8.3.16	Others	60	102	117	81.2847	157.397	194.98	93	29.5466	144.554	57.9254	0.185302
2265143583	contig_8.9	Uncharacterized conserved protein (some members contain a von Willebrand factor type A (vWA) domain)	0.529475	933	COG1721	pfam01882	NA	NA	Others	171	36	32	294.977	70.735	67.9029	79.6667	79.1223	144.538	130.292	0.185282
2265146587	contig_98.99	Adenine/guanine phosphoribosyltransferases and related PRPP-binding proteins	0.5	510	COG0503	pfam00156	K00759	EC:2.4.2.7	Others	38	58	27	119.919	208.483	104.813	41	15.7162	144.405	56.0051	0.185111
2265144344	contig_20.21	Threonine dehydrogenase and related Zn-dependent dehydrogenases	0.534907	1017	COG1063	pfam00107, pfam08240	K00008	EC:1.1.1.14	Others	146	58	50	231.05	104.549	97.335	84.6667	53.2666	144.311	75.2044	0.184991
2265144545	contig_24.25	peptide chain release factor 1	0.476073	1212	COG0216	pfam00472, pfam03462	K02835	NA	Others	138	87	72	183.253	131.592	117.612	99	34.5977	144.152	34.5762	0.184787
2265145118	contig_38.39	Response regulator containing CheY-like receiver, AAA-type ATPase, and DNA-binding domains	0.47668	1458	COG2204	pfam00072, pfam02954, pfam00158	K07713	NA	Genetic Information Processing	125	82	140	137.983	103.103	190.104	115.667	30.1054	143.73	43.7843	0.184245
2265143998	contig_14.15	yjeF C-terminal region, hydroxyethylthiazole kinase-related/yjeF N-terminal region	0.521628	1572	COG0063	pfam01256, pfam03853	NA	NA	Others	80	151	137	81.9052	176.091	172.539	122.667	37.6076	143.512	53.3825	0.183966
2265145423	contig_46.47	hypothetical protein	0.484848	1947	NA	NA	NA	NA	Hypothetical protein	139	172	151	114.901	161.948	153.543	154	16.7033	143.464	25.0909	0.183905
2265144614	contig_27.28	Uncharacterized protein conserved in cyanobacteria	0.426117	582	COG4636	pfam05685	NA	NA	Others	13	82	40	35.9496	258.288	136.068	45	34.7707	143.435	111.352	0.183868
2265145701	contig_53.54	hypothetical protein	0.474702	672	NA	NA	NA	NA	Hypothetical protein	28	93	37	67.0599	253.704	109.007	52.6667	35.2184	143.257	97.9224	0.183639
2265143563	contig_8.9	non-canonical purine NTP pyrophosphatase, rdgB/HAM1 family	0.515306	588	COG0127	pfam01725	K02428	EC:3.6.1.19	Others	6	31	94	16.4228	96.649	316.498	43.6667	45.3468	143.19	155.357	0.183553
2265145225	contig_40.41	Adenosine deaminase	0.480669	957	COG1816	pfam00962	K01488	EC:3.5.4.4	Others	45	121	59	75.6789	231.786	122.056	75	40.4475	143.174	80.1673	0.183532
2265147046	contig_155.156	Zn-dependent hydrolases, including glyoxylases	0.5157	828	COG0491	pfam13560, pfam00753	NA	NA	Others	88	45	66	171.051	99.6312	157.81	66.3333	21.5019	142.831	37.9932	0.183093
2265143822	contig_11.12	Uncharacterized conserved protein	0.511591	1251	COG4198	pfam06245	NA	NA	Others	138	88	77	177.54	128.955	121.858	101	32.5115	142.784	30.3077	0.183033
2265145877	contig_60.61	Protein involved in biosynthesis of mitomycin antibiotics/polyketide fumonisin	0.502778	720	COG5285	pfam05721	NA	NA	phyH-domain containing proteins	51	67	52	114.002	170.591	142.985	56.6667	8.96289	142.526	28.2973	0.182702
2265146136	contig_70.71	DNA-directed RNA polymerase, subunit K/omega	0.452174	345	COG1758	pfam01192	NA	NA	Genetic Information Processing	14	26	39	65.3105	138.155	223.803	26.3333	12.5033	142.423	79.3323	0.18257
2265146974	contig_144.145	Predicted RNA-binding protein	0.503205	624	COG1847	pfam13083, pfam01424	K06346	NA	Others	67	25	57	172.808	73.4461	180.847	49.6667	21.9393	142.367	59.8224	0.182498
2265143325	contig_6.7	3-methyl-2-oxobutanoate hydroxymethyltransferase	0.481348	831	COG0413	pfam02548	K00606	EC:2.1.2.11	Metabolism of cofactors and vitamins	56	73	66	108.458	161.04	157.24	65	8.544	142.246	29.3231	0.182343
2265145217	contig_40.41	Uncharacterized conserved protein	0.397881	1038	COG1479	pfam03235	NA	NA	Others	165	47	46	255.835	83.0068	87.7365	86	68.4178	142.193	98.4457	0.182275
2265144564	contig_25.26	3-hydroxyisobutyrate dehydrogenase and related beta-hydroxyacid dehydrogenases	0.503401	882	COG2084	pfam07991, pfam09130	NA	NA	Others	55	91	61	100.362	189.141	136.925	69	19.2873	142.142	44.6191	0.182211
2265144395	contig_21.22	Predicted pyridoxal phosphate-dependent enzyme apparently involved in regulation of cell wall biogenesis	0.528333	1200	COG0399	pfam01041	NA	NA	Others	103	76	104	138.143	116.104	171.582	94.3333	15.885	141.943	27.9338	0.181955
2265143166	contig_4.5	Arylsulfatase A and related enzymes	0.518987	1422	COG3119	pfam00884	K01133	EC:3.1.6.6	Sulfur metabolism	129	123	87	146.004	158.569	121.127	113	22.7156	141.9	19.0556	0.1819
2265144080	contig_15.16	Uncharacterized protein encoded in hypervariable junctions of pilus gene clusters	0.382883	222	COG4226	NA	NA	NA	Others	29	12	13	210.242	99.0927	115.934	18	9.53939	141.756	59.9052	0.181715
2265146904	contig_134.135	Asp-tRNAAsn/Glu-tRNAGln amidotransferase A subunit and related amidases	0.558173	1401	COG0154	pfam01425	K01426	EC:3.5.1.4	Others	58	139	125	66.6291	181.882	176.641	107.333	43.2936	141.717	65.0812	0.181666
2265144130	contig_17.18	FOG: Ankyrin repeat	0.513856	1263	COG0666	pfam13637, pfam12796	NA	NA	ELP	52	163	78	66.2635	236.591	122.268	97.6667	58.0546	141.707	86.8116	0.181653
2265145839	contig_59.60	Spermidine/putrescine-binding periplasmic protein	0.495627	1029	COG0687	pfam13416	K11069	NA	Membrane transport	63	61	113	98.537	108.675	217.412	79	29.4618	141.541	65.9012	0.18144
2265144123	contig_16.17	ABC-type transport system, involved in lipoprotein release, permease component	0.487179	1131	COG4591	pfam02687, pfam12704	NA	NA	Membrane transport	94	67	104	133.764	108.599	182.05	88.3333	19.1398	141.471	37.3271	0.18135
2265146592	contig_98.99	Periplasmic pectate lyase.	0.510451	1818	NA	pfam06917	K01728	EC:4.2.2.2	Others	244	133	68	216.008	134.113	74.0517	148.333	88.9963	141.391	71.2575	0.181247
2265143228	contig_5.6	Adenine-specific DNA methylase	0.511586	1122	COG3392	pfam02086	NA	NA	Others	54	95	108	77.4596	155.219	190.568	85.6667	28.1839	141.082	57.8643	0.180851
2265146849	contig_127.128	Predicted dehydrogenases and related proteins	0.538462	507	COG0673	pfam01408	NA	NA	Others	30	41	46	95.233	148.248	179.626	39	8.18535	141.036	42.6564	0.180792
2265145327	contig_43.44	exodeoxyribonuclease VII, large subunit	0.498789	1239	COG1570	pfam02601, pfam13742	K03601	EC:3.1.11.6	Genetic Information Processing	171	44	85	222.126	65.102	135.821	100	64.8151	141.016	78.6407	0.180767
2265143781	contig_10.11	Uncharacterized conserved protein related to C-terminal domain of eukaryotic chaperone, SACSIN	0.502506	798	COG2250	pfam05168, pfam01909	NA	NA	Others	47	91	48	94.7914	209.051	119.085	62	25.1197	140.976	60.193	0.180715
2265143343	contig_6.7	Uncharacterized conserved protein	0.444444	351	COG3339	pfam06803	NA	NA	Others	55	10	21	252.191	52.2283	118.449	28.6667	23.4592	140.956	101.864	0.18069
2265143624	contig_9.10	aconitate hydratase 1	0.511611	2670	COG1048	pfam00694, pfam00330	K01681	EC:4.2.1.3, EC:4.2.1.-	Central metabolism	287	165	184	172.999	113.289	136.435	212	65.643	140.908	30.1057	0.180628
2265144331	contig_20.21	Response regulators consisting of a CheY-like receiver domain and a winged-helix DNA-binding domain	0.481962	693	COG0745	pfam00072, pfam00486	K07657	NA	Genetic Information Processing	40	49	70	92.8968	129.621	199.979	53	15.3948	140.832	54.4144	0.180531
2265145584	contig_49.50	Predicted EndoIII-related endonuclease	0.481315	669	COG0177	pfam00730, pfam10576	K10773	EC:4.2.99.18	Genetic Information Processing	91	30	41	218.922	82.2069	121.333	54	32.5115	140.821	70.4101	0.180516
2265146156	contig_71.72	Squalene cyclase	0.476015	2439	COG1657	pfam07705, pfam13243	NA	NA	Others	279	87	213	184.105	65.3914	172.897	193	97.55	140.798	65.544	0.180487
2265142811	contig_1.2	ATPases involved in chromosome partitioning	0.501119	894	COG0489	pfam09140, pfam10609	K03593	NA	Others	55	55	95	99.0146	112.782	210.381	68.3333	23.094	140.726	60.7146	0.180394
2265146637	contig_102.103	glycine cleavage system H protein	0.45478	387	COG0509	pfam01597	K02437	NA	Others	55	30	10	228.731	142.11	51.1575	31.6667	22.5462	140.666	88.7958	0.180318
2265143273	contig_5.6	Gluconolactonase	0.515897	975	COG3386	pfam08450	K01053	EC:3.1.1.17	Central metabolism	67	51	106	110.597	95.8912	215.239	74.6667	28.2902	140.576	65.077	0.180202
2265145881	contig_60.61	Predicted dehydrogenases and related proteins	0.565128	975	COG0673	pfam01408, pfam02894	K00100	NA	Others	109	67	57	179.927	125.975	115.742	77.6667	27.5923	140.548	34.485	0.180166
2265144046	contig_15.16	hypothetical protein	0.486486	555	NA	NA	NA	NA	Hypothetical protein	51	31	48	147.894	102.396	171.225	43.3333	10.7858	140.505	35.0047	0.180112
2265145700	contig_53.54	Predicted dehydrogenases and related proteins	0.551789	1062	COG0673	pfam02894, pfam01408	NA	NA	Others	28	117	95	42.4334	201.964	177.1	80	46.3573	140.499	85.8327	0.180104
2265144015	contig_14.15	Uncharacterized enzyme of thiazole biosynthesis	0.516729	807	COG2022	pfam05690	K03149	NA	Metabolism of cofactors and vitamins	89	49	54	177.497	111.31	132.477	64	21.7945	140.428	33.802	0.180013
2265142766	contig_0.1	hypothetical protein	0.507061	3045	NA	NA	NA	NA	Hypothetical protein	377	158	195	199.264	95.1224	126.785	243.333	117.228	140.39	53.3871	0.179965
2265145122	contig_38.39	hypothetical protein	0.484157	789	NA	pfam13385	NA	NA	Hypothetical protein	50	92	42	101.992	213.759	105.388	61.3333	26.8576	140.38	63.5708	0.179951
2265146804	contig_121.122	Predicted dehydrogenases and related proteins	0.537356	1044	COG0673	pfam01408	K00078	EC:1.1.1.179, EC:1.3.1.20	Others	47	111	81	72.4555	194.911	153.605	79.6667	32.0208	140.324	62.2985	0.179879
2265144648	contig_27.28	hypothetical protein	0.443089	246	NA	NA	NA	NA	Hypothetical protein	3	30	22	19.6273	223.563	177.055	18.3333	13.8684	140.082	106.877	0.179569
2265146689	contig_108.109	Protein involved in biosynthesis of mitomycin antibiotics/polyketide fumonisin	0.505952	840	COG5285	pfam05721	NA	NA	phyH-domain containing proteins	47	68	77	90.0519	148.403	181.481	64	15.3948	139.979	46.2931	0.179437
2265143800	contig_11.12	ABC-type sugar transport systems, permease components	0.477124	918	COG1175	pfam00528	K02025	NA	Membrane transport	62	78	72	108.698	155.763	155.278	70.6667	8.0829	139.913	27.0339	0.179353
2265144510	contig_24.25	Uncharacterized conserved protein	0.550143	2094	COG1262	pfam13088, pfam03781	NA	NA	Membrane transport	73	223	178	56.1074	195.228	168.292	158	76.974	139.876	73.785	0.179305
2265143141	contig_4.5	Predicted oxidoreductases (related to aryl-alcohol dehydrogenases)	0.520971	906	COG0667	pfam00248	K00064	EC:1.1.1.122	Others	73	87	52	129.679	176.037	113.631	70.6667	17.6163	139.782	32.4068	0.179185
2265145312	contig_43.44	Uncharacterized anaerobic dehydrogenase	0.519645	1578	COG3383	pfam00384, pfam01568	K00123	EC:1.2.1.2	Energy metabolism	119	129	118	121.371	149.864	148.045	122	6.08276	139.76	15.9514	0.179156
2265143366	contig_7.8	Flp pilus assembly protein TadD, contains TPR repeats	0.472613	639	COG5010	pfam13414, pfam07719	NA	NA	ELP	55	36	57	138.528	103.28	176.601	49.3333	11.5902	139.47	36.6699	0.178784
2265142800	contig_1.2	Beta-lactamase class C and other penicillin binding proteins	0.507209	1179	COG1680	pfam00144	NA	NA	Others	77	102	92	105.112	158.599	154.488	90.3333	12.5831	139.399	29.7651	0.178694
2265145939	contig_63.64	hypothetical protein	0.390313	1053	NA	NA	NA	NA	Hypothetical protein	45	125	70	68.7794	217.618	131.61	80	40.9268	139.336	74.7195	0.178613
2265142761	contig_0.1	Carbohydrate binding domain.	0.467919	639	NA	pfam02018	NA	NA	Others	53	57	39	133.49	163.526	120.833	49.6667	9.45163	139.283	21.9284	0.178545
2265144572	contig_26.27	Restriction endonuclease	0.464088	1086	COG1403	pfam03235, pfam01844	NA	NA	Genetic Information Processing	46	73	124	68.1714	123.227	226.054	81	39.6106	139.151	80.1367	0.178376
2265143579	contig_8.9	hypothetical protein	0.528241	3417	NA	NA	NA	NA	Hypothetical protein	672	74	105	316.518	39.7009	60.8365	283.667	336.664	139.018	154.082	0.178206
2265143131	contig_4.5	Phosphoglycerate dehydrogenase and related dehydrogenases	0.517598	966	COG0111	pfam02826	NA	NA	Others	105	55	67	174.939	104.376	137.315	75.6667	26.1024	138.876	35.3076	0.178024
2265143163	contig_4.5	Arylsulfatase A and related enzymes	0.506614	1512	COG3119	pfam00884	K01138	EC:3.1.6.-	Others	113	149	88	120.282	180.654	115.226	116.667	30.6649	138.721	36.4032	0.177824
2265146942	contig_138.139	glutaminyl-tRNA synthetase	0.487405	1707	COG0008	pfam00749, pfam03950	K01886	EC:6.1.1.18	Genetic Information Processing	185	122	95	174.426	131.021	110.182	134	46.1844	138.543	32.7762	0.177596
2265143369	contig_7.8	Predicted dehydrogenases and related proteins	0.529356	1056	COG0673	pfam01408	NA	NA	Others	48	115	76	73.1563	199.64	142.485	79.6667	33.6502	138.427	63.3393	0.177448
2265143791	contig_11.12	Predicted transcriptional regulator	0.494872	390	COG3682	pfam03965	NA	NA	Genetic Information Processing	19	50	20	78.4085	235.027	101.528	29.6667	17.6163	138.321	84.544	0.177312
2265146976	contig_144.145	ribonuclease P protein component, eubacterial	0.485119	336	COG0594	pfam00825	K03536	EC:3.1.26.5	Others	17	19	39	81.4299	103.664	229.798	25	12.1655	138.297	80.0177	0.177281
2265147391	contig_277.278	rRNA methylase	0.497585	207	COG0565	pfam00588	NA	NA	Others	20	12	16	155.501	106.273	153.028	16	4	138.267	27.7353	0.177243
2265143347	contig_6.7	translation elongation factor EF-G	0.51532	2154	COG0480	pfam03144, pfam00679, pfam00009, pfam03764	K02355	NA	Membrane transport	205	142	153	153.173	120.853	140.626	166.667	33.6502	138.217	16.2943	0.177179
2265143951	contig_13.14	hypothetical protein	0.535621	1923	NA	NA	NA	NA	Hypothetical protein	168	137	139	140.606	130.603	143.105	148	17.3494	138.105	6.61559	0.177035
2265144470	contig_23.24	FG-GAP repeat.	0.536193	1119	NA	pfam13517, pfam01839	NA	NA	ELP	41	125	85	58.9696	204.783	150.387	83.6667	42.0159	138.046	73.6856	0.17696
2265143257	contig_5.6	hypothetical protein	0.472652	969	NA	pfam13145	NA	NA	Hypothetical protein	100	63	63	166.093	119.187	128.717	75.3333	21.362	137.999	24.792	0.176899
2265143029	contig_3.4	Peroxiredoxin	0.551948	1848	COG1225	pfam00578, pfam03712	NA	NA	Cell redox homeostasis	197	94	139	171.569	93.2479	148.913	143.333	51.6366	137.91	40.3032	0.176785
2265146861	contig_128.129	Predicted metal-dependent hydrolase	0.516667	240	COG1451	pfam01863	NA	NA	Others	18	20	17	120.708	152.768	140.235	18.3333	1.52753	137.904	16.1567	0.176777
2265146738	contig_112.113	Glutamine synthetase adenylyltransferase	0.537563	3168	COG1391	pfam08335, pfam03710	K00982	EC:2.7.7.42	Others	240	234	250	121.927	135.408	156.234	241.333	8.0829	137.856	17.2839	0.176716
2265144407	contig_22.23	TRAP-type C4-dicarboxylate transport system, periplasmic component	0.484934	1062	COG1638	pfam03480	NA	NA	Others	161	33	60	243.992	56.9643	111.853	84.6667	67.471	137.603	96.1361	0.176392
2265145764	contig_55.56	Arylsulfatase A and related enzymes	0.520249	1605	COG3119	pfam00884	K01130	EC:3.1.6.1	Others	135	97	135	135.373	110.792	166.525	122.333	21.9393	137.563	27.9307	0.176341
2265147136	contig_172.173	Cadherin domain.	0.510154	3693	NA	pfam00028	NA	NA	ELP	105	526	197	45.7598	261.108	105.61	276	221.339	137.493	111.158	0.17625
2265146258	contig_75.76	Arylsulfatase A and related enzymes	0.503311	1359	COG3119	pfam00884	NA	NA	Others	99	115	96	117.244	155.128	139.853	103.333	10.2144	137.408	19.0603	0.176142
2265143017	contig_3.4	ABC-type branched-chain amino acid transport systems, ATPase component	0.529487	780	COG0411	pfam12399, pfam00005	K01995	NA	Membrane transport	48	50	77	99.0423	117.514	195.441	58.3333	16.1967	137.332	51.1642	0.176045
2265145171	contig_39.40	glutamate-1-semialdehyde-2,1-aminomutase	0.53972	1284	COG0001	pfam00202	K01845	EC:5.4.3.8	Metabolism of cofactors and vitamins	135	76	87	169.217	108.508	134.145	99.3333	31.3741	137.29	30.4762	0.17599
2265144243	contig_18.19	Exopolyphosphatase-related proteins	0.455492	1056	COG0618	pfam02272, pfam01368	K06881	NA	Others	123	59	65	187.463	102.424	121.862	82.3333	35.3459	137.25	44.5588	0.175939
2265146360	contig_80.81	Phytanoyl-CoA dioxygenase (PhyH).	0.504762	840	NA	pfam05721	NA	NA	phyH-domain containing proteins	55	69	66	105.38	150.585	155.555	63.3333	7.37111	137.174	27.646	0.175841
2265143089	contig_4.5	Response regulator containing CheY-like receiver, AAA-type ATPase, and DNA-binding domains	0.50599	1419	COG2204	pfam00158, pfam02954	NA	NA	Others	131	75	119	148.581	96.8929	166.029	108.333	29.4845	137.168	35.9535	0.175833
2265145369	contig_44.45	hypothetical protein	0.493298	1119	NA	NA	NA	NA	Hypothetical protein	89	109	59	128.007	178.57	104.386	85.6667	25.1661	136.988	37.8989	0.175603
2265146027	contig_66.67	Protein involved in biosynthesis of mitomycin antibiotics/polyketide fumonisin	0.492009	876	COG5285	pfam05721	NA	NA	phyH-domain containing proteins	78	79	45	143.306	165.324	101.702	67.3333	19.3477	136.777	32.3097	0.175333
2265145337	contig_44.45	hypothetical protein	0.494949	693	NA	pfam13398	NA	NA	Hypothetical protein	100	24	40	232.242	63.4879	114.274	54.6667	40.0666	136.668	86.5772	0.175193
2265146573	contig_95.96	arginyl-tRNA synthetase	0.493567	1710	COG0018	pfam00750, pfam03485, pfam05746	K01887	EC:6.1.1.19	Genetic Information Processing	160	90	140	150.591	96.485	162.088	130	36.0555	136.388	35.032	0.174834
2265145608	contig_50.51	UDP-glucose pyrophosphorylase	0.527691	957	COG1210	pfam00483	K00963	EC:2.7.7.9	Others	16	89	102	26.9081	170.487	211.013	69	46.3573	136.136	96.7399	0.174511
2265146713	contig_110.111	ATP-dependent protease La	0.481803	2418	COG0466	pfam00004, pfam05362, pfam02190	K01338	EC:3.4.21.53	Others	291	119	152	193.692	90.2202	124.454	187.333	91.2816	136.122	52.7133	0.174493
2265147359	contig_260.261	hypothetical protein	0.477124	918	NA	NA	NA	NA	Hypothetical protein	59	78	69	103.439	155.763	148.808	68.6667	9.50438	136.003	28.4154	0.174341
2265144562	contig_25.26	ABC-type multidrug transport system, ATPase and permease components	0.497277	1836	COG1132	pfam00005	K06147	NA	Membrane transport	61	138	201	53.4726	137.791	216.742	133.333	70.1166	136.002	81.6495	0.174339
2265144390	contig_21.22	Transglutaminase-like enzymes, putative cysteine proteases	0.47438	1815	COG1305	pfam01841, pfam13620	NA	NA	Others	229	71	122	203.064	71.7125	133.077	140.667	80.637	135.951	65.7229	0.174274
2265143547	contig_8.9	Predicted amino acid aldolase or racemase	0.517117	1110	COG3616	pfam01168, pfam14031	NA	NA	Others	132	65	61	191.393	107.35	108.8	86	39.8873	135.847	48.1089	0.174141
2265143616	contig_9.10	segregation and condensation protein B	0.504673	642	COG1386	pfam04079	K06024	NA	Others	36	42	64	90.2488	119.93	197.363	47.3333	14.7422	135.847	55.3025	0.174141
2265145246	contig_41.42	acetylornithine deacetylase or succinyl-diaminopimelate desuccinylase	0.519774	1239	COG0624	pfam07687, pfam01546	K01439	EC:3.5.1.18	Others	59	97	117	76.6399	143.52	186.954	91	29.4618	135.705	55.5708	0.173958
2265142897	contig_3.4	rRNA methylase, putative, group 3	0.51552	741	COG0566	pfam00588, pfam08032	K03218	EC:2.1.1.185	Others	90	25	56	195.478	61.8493	149.62	57	32.5115	135.649	67.9011	0.173887
2265147026	contig_151.152	hypothetical protein	0.458809	789	NA	NA	NA	NA	Hypothetical protein	30	48	93	61.1954	111.526	233.36	57	32.45	135.36	88.5223	0.173517
2265146162	contig_71.72	Arylsulfatase A and related enzymes	0.512397	1452	COG3119	pfam00884	K01133	EC:3.1.6.6	Sulfur metabolism	136	98	96	150.746	123.729	130.895	110	22.5389	135.124	13.9959	0.173213
2265145910	contig_62.63	MoxR-like ATPases	0.488821	984	COG0714	pfam07726	K03924	EC:3.6.3.-	Others	14	135	65	22.8985	251.508	130.779	71.3333	60.7481	135.062	114.365	0.173134
2265146824	contig_123.124	hypothetical protein	0.386973	261	NA	NA	NA	NA	Hypothetical protein	28	5	26	172.66	35.119	197.221	19.6667	12.741	135	87.3668	0.173055
2265144889	contig_32.33	hypothetical protein	0.491704	1326	NA	NA	NA	NA	Hypothetical protein	96	79	120	116.52	109.219	179.167	98.3333	20.5994	134.969	38.4505	0.173015
2265146324	contig_78.79	hypothetical protein	0.487586	1893	NA	NA	NA	NA	Hypothetical protein	198	124	111	168.341	120.084	116.089	144.333	46.929	134.838	29.0828	0.172847
2265143114	contig_4.5	hypothetical protein	0.452145	606	NA	NA	NA	NA	Hypothetical protein	78	22	40	207.155	66.5523	130.679	46.6667	28.589	134.796	70.3918	0.172793
2265144132	contig_17.18	Arylsulfatase A and related enzymes	0.512658	1422	COG3119	pfam00884	NA	NA	Others	25	190	94	28.2953	244.944	130.872	103	82.8674	134.704	108.375	0.172675
2265142957	contig_3.4	hypothetical protein	0.445833	240	NA	NA	NA	NA	Hypothetical protein	5	15	31	33.53	114.576	255.723	17	13.1149	134.61	112.443	0.172554
2265142676	contig_0.1	Predicted acetyltransferase	0.537468	774	COG3393	pfam12746	NA	NA	Others	15	45	104	31.1907	106.582	266.019	54.6667	45.2806	134.597	119.895	0.172538
2265144193	contig_18.19	putative solute:sodium symporter small subunit	0.425532	282	COG4327	pfam13937	NA	NA	Others	26	22	16	148.388	143.017	112.329	21.3333	5.03322	134.578	19.4545	0.172513
2265146761	contig_117.118	ABC-type antimicrobial peptide transport system, permease component	0.500825	1212	COG0577	pfam12704, pfam02687	K02004	NA	Membrane transport	101	68	102	134.12	102.854	166.616	90.3333	19.3477	134.53	31.8834	0.172452
2265147302	contig_228.229	Cytochrome c biogenesis factor	0.535536	999	COG4235	pfam07719, pfam13414, pfam13424	NA	NA	ELP	26	116	75	41.8873	212.866	148.633	72.3333	45.0592	134.462	86.3656	0.172365
2265145127	contig_38.39	thiazole biosynthesis/tRNA modification protein ThiI	0.495682	1158	COG0301	pfam02926, pfam02568	K03151	NA	Metabolism of cofactors and vitamins	121	34	106	168.171	53.8249	181.225	87	46.5081	134.407	70.0905	0.172294
2265146217	contig_73.74	Predicted pyridoxal phosphate-dependent enzyme apparently involved in regulation of cell wall biogenesis	0.510593	1416	COG0399	pfam01041	NA	NA	Others	94	82	136	106.841	106.161	190.15	104	28.3549	134.384	48.2958	0.172265
2265142759	contig_0.1	hypothetical protein	0.494399	2589	NA	pfam13485	NA	NA	Hypothetical protein	245	163	177	152.303	115.417	135.351	195	43.8634	134.357	18.4632	0.17223
2265143352	contig_6.7	fumarate hydratase, class II	0.530598	1389	COG0114	pfam00206, pfam10415	K01679	EC:4.2.1.2	Central metabolism	92	95	120	106.601	125.382	171.041	102.333	15.3731	134.341	33.141	0.17221
2265143486	contig_8.9	Coproporphyrinogen III oxidase and related Fe-S oxidoreductases	0.498881	1341	COG0635	pfam04055	K02495	EC:1.3.99.22	Metabolism of cofactors and vitamins	139	71	94	166.825	97.0606	138.778	101.333	34.5881	134.221	35.1045	0.172056
2265145021	contig_36.37	Threonine dehydratase	0.533126	966	COG1171	pfam00291	K01754	EC:4.3.1.19	Others	93	60	65	154.946	113.864	133.216	72.6667	17.7858	134.009	20.5523	0.171784
2265144220	contig_18.19	Outer membrane protein	0.474661	1401	COG1538	pfam02321	NA	NA	Others	142	54	119	163.126	70.6592	168.162	105	45.6399	133.983	54.8975	0.171751
[truncated: 2,771 more rows]

## Sheet: Housekeeping_Genes
HOUSEKEEPING GENES
IMG_Gene ID	Contig	Feature	GC_content	Length[nt]	COG_ID	pfam_ID	KO_ID	EC_ID	Figure2 & Suppl. Figure S3 annotation	count_XT1	count_XT2	count_XT3	FPKM_XT1	FPKM_XT2	FPKM_XT3	mean_raw_count	sd_raw_count	mean_FPKM	sd_FPKM
2265145740	contig_55.56	ribosomal protein L7/L12	0.503704	405	COG0222	pfam00542	K02935	NA	Housekeeping genes	1658	1031	645	6588.76	4666.77	3153.01	1111.33	511.256	4802.85	1721.91
2265145356	contig_44.45	ribosomal protein L35	0.441026	195	COG0291	pfam01632	K02916	NA	Housekeeping genes	660	429	381	5447.33	4033.07	3868.21	490	149.168	4449.54	868.034
2265145357	contig_44.45	ribosomal protein L20	0.543103	348	COG0292	pfam00453	K02887	NA	Housekeeping genes	1278	449	798	5910.52	2365.27	4539.87	841.667	416.221	4271.89	1787.76
2265145542	contig_48.49	ribosomal protein S10, bacterial/organelle	0.451923	312	COG0051	pfam00338	K02946	NA	Housekeeping genes	646	692	414	3332.36	4065.98	2627.03	584	149.01	3341.79	719.517
2265144842	contig_31.32	Ribosomal protein S9	0.542929	396	COG0103	pfam00380	K02996	NA	Housekeeping genes	601	1012	504	2442.61	4684.88	2519.74	705.667	269.689	3215.74	1272.9
2265144245	contig_18.19	ribosomal protein S15, bacterial/organelle	0.42807	285	COG0184	pfam00312	K02956	NA	Housekeeping genes	495	502	329	2795.34	3229.03	2285.45	442	97.9234	2769.94	472.304
2265145528	contig_48.49	Ribosomal protein S8	0.450249	402	COG0096	pfam00410	K02994	NA	Housekeeping genes	556	679	497	2225.99	3096.4	2447.66	577.333	92.8565	2590.01	452.331
2265143006	contig_3.4	ribosomal protein L27	0.498127	267	COG0211	pfam01016	K02899	NA	Housekeeping genes	265	364	388	1597.38	2499.21	2877	339	65.1997	2324.53	657.452
2265143005	contig_3.4	ribosomal protein L21	0.471976	339	COG0261	pfam00829	K02888	NA	Housekeeping genes	180	533	375	854.569	2882.31	2190.04	362.667	176.823	1975.64	1030.73
2265143061	contig_4.5	ribosomal protein S20	0.505495	273	COG0268	pfam01649	K02968	NA	Housekeeping genes	276	298	258	1627.12	2001.09	1871.01	277.333	20.0333	1833.08	189.848
2265145390	contig_45.46	ribosomal protein S2, bacterial type	0.507778	900	COG0052	pfam00318	K02967	NA	Housekeeping genes	921	964	782	1646.99	1963.58	1720.22	889	95.1262	1776.93	165.736
2265144841	contig_31.32	ribosomal protein L13, bacterial type	0.488584	438	COG0102	pfam00572	K02871	NA	Housekeeping genes	576	411	278	2116.52	1720.21	1256.58	421.667	149.286	1697.77	430.408
2265145541	contig_48.49	50S ribosomal protein L3, bacterial	0.504673	642	COG0087	pfam00297	K02906	NA	Housekeeping genes	955	412	460	2394.1	1176.46	1418.54	609	300.604	1663.03	644.59
2265146703	contig_109.110	ribosomal protein L28	0.50463	216	COG0227	pfam00830	K02902	NA	Housekeeping genes	347	68	149	2585.53	577.123	1365.69	188	143.53	1509.45	1011.89
2265145535	contig_48.49	ribosomal protein S3, bacterial type	0.519856	831	COG0092	pfam00189, pfam07650	K02982	NA	Housekeeping genes	690	564	722	1336.36	1244.2	1720.11	658.667	83.5304	1433.56	252.404
2265145522	contig_48.49	30S ribosomal protein S13	0.478372	393	COG0099	pfam00416	K02952	NA	Housekeeping genes	376	177	297	1539.82	825.646	1496.18	283.333	100.201	1287.21	400.325
2265145546	contig_48.49	ribosomal protein S12, bacterial/organelle	0.489247	372	COG0048	pfam00164	K02950	NA	Housekeeping genes	391	168	191	1691.64	827.903	1016.51	250	122.65	1178.68	454.132
2265146128	contig_70.71	50S ribosomal protein L11	0.504695	426	COG0080	pfam00298, pfam03946	K02867	NA	Housekeeping genes	337	222	237	1273.19	955.337	1101.43	265.333	62.5167	1109.99	159.101
2265145521	contig_48.49	30S ribosomal protein S11	0.521505	372	COG0100	pfam00411	K02948	NA	Housekeeping genes	138	332	182	597.049	1636.09	968.609	217.333	101.712	1067.25	526.499
2265145523	contig_48.49	preprotein translocase, SecY subunit	0.474157	1335	COG0201	pfam00344	K03076	NA	Housekeeping genes	932	743	593	1123.59	1020.28	879.414	756	169.873	1007.76	122.57
2265145529	contig_48.49	Ribosomal protein L5	0.453704	540	COG0094	pfam00281, pfam00673	K02931	NA	Housekeeping genes	460	153	287	1371	519.411	1052.22	300	153.912	980.879	430.255
2265145393	contig_45.46	CDP-diglyceride synthetase	0.485611	834	COG0575	pfam01148	K00981	EC:2.7.7.41	Housekeeping genes	365	307	651	704.37	674.816	1545.38	441	184.163	974.855	494.309
2265145532	contig_48.49	30S ribosomal protein S17	0.445652	276	COG0186	pfam00366	K02961	NA	Housekeeping genes	278	64	110	1621.1	425.093	789.048	150.667	112.647	945.081	613.081
2265145520	contig_48.49	ribosomal protein S4, bacterial/organelle type	0.477093	633	COG0522	pfam01479, pfam00163	K02986	NA	Housekeeping genes	424	314	265	1078.04	909.367	828.824	334.333	81.4269	938.745	127.181
2265145531	contig_48.49	ribosomal protein L14, bacterial/organelle	0.487013	462	COG0093	pfam00238	K02874	NA	Housekeeping genes	352	229	158	1226.24	908.671	677.072	246.333	98.1546	937.327	275.702
2265145545	contig_48.49	ribosomal protein S7, bacterial/organelle	0.462845	471	COG0049	pfam00177	K02992	NA	Housekeeping genes	539	94	140	1841.8	365.864	588.474	257.667	244.725	932.045	795.692
[truncated: 72 more rows]

## Sheet: Carbohydrate_Degradation
CARBOHYDRATE DEGRADATION ENZYMES
[truncated: 43 more rows]

## Sheet: Sulfatases
SULFATASES
[truncated: 72 more rows]
